# Supplementary material for: Genome-Wide Analyses of Prognostic and Therapeutic Alternative Splicing Signatures in Bladder Urothelial Carcinoma
Source: Front Oncol. 2021 Mar 26;11:626858. doi: 10.3389/fonc.2021.626858 (PMC8033158; doi:10.3389/fonc.2021.626858)
Supplement: Supplementary file 1 [file DataSheet_1.zip]

Archive with 9 entries (8 files):
- ╨┬╜¿╬─╝■╝╨/
- ╨┬╜¿╬─╝■╝╨/4-Mutlicox_BLCA_DFI_RiskGroup.xlsx
- ╨┬╜¿╬─╝■╝╨/4-Mutlicox_BLCA_DFI_select.xlsx
- ╨┬╜¿╬─╝■╝╨/4-Mutlicox_BLCA_OS_RiskGroup.xlsx
- ╨┬╜¿╬─╝■╝╨/4-Mutlicox_BLCA_OS_select.xlsx
- ╨┬╜¿╬─╝■╝╨/4-Singlecox_BLCA_DFI_all.xlsx
- ╨┬╜¿╬─╝■╝╨/4-Singlecox_BLCA_DFI_select.xlsx
- ╨┬╜¿╬─╝■╝╨/4-Singlecox_BLCA_OS_all.xlsx
- ╨┬╜¿╬─╝■╝╨/4-Singlecox_BLCA_OS_select.xlsx
