# Supplementary material for: Genome-Wide Analyses of Prognostic and Therapeutic Alternative Splicing Signatures in Bladder Urothelial Carcinoma
Source: Front Oncol. 2021 Mar 26;11:626858. doi: 10.3389/fonc.2021.626858 (PMC8033158; doi:10.3389/fonc.2021.626858)
Supplement: Supplementary file 1 [file DataSheet_1.zip › ╨┬╜¿╬─╝■╝╨/4-Mutlicox_BLCA_DFI_select.xlsx]

## Sheet: Sheet1
	marker_DFI	Gene_DFI	Type_DFI	p_DFI	coef_DFI	HR_DFI	Low_DFI	High_DFI
D_84100	ID_84100	C8orf34	AT	0.0618501	-5.73794	0.00322138	7.80762e-06	1.32913
ID_82597	ID_82597	TNKS	AT	0.0521694	-6.49481	0.00151126	2.1488e-06	1.06288
ID_63304	ID_63304	FANCD2	AT	0.0953281	6.38283	591.601	0.32709	1.07002e+06
ID_48124	ID_48124	TPM4	AP	0.0925694	1.02837	2.7965	0.843709	9.26907
ID_84681	ID_84681	COX6C	AT	0.0780447	-2.79822	0.0609184	0.00271065	1.36906
