# Supplementary material for: Genome-Wide Analyses of Prognostic and Therapeutic Alternative Splicing Signatures in Bladder Urothelial Carcinoma
Source: Front Oncol. 2021 Mar 26;11:626858. doi: 10.3389/fonc.2021.626858 (PMC8033158; doi:10.3389/fonc.2021.626858)
Supplement: Supplementary file 1 [file DataSheet_1.zip › ╨┬╜¿╬─╝■╝╨/4-Mutlicox_BLCA_OS_RiskGroup.xlsx]

## Sheet: Sheet1
Sample	group
TCGA.KQ.A41S.01	high
TCGA.E7.A7DV.01	high
TCGA.H4.A2HO.01	low
TCGA.K4.A6FZ.01	high
TCGA.CU.A5W6.01	high
TCGA.S5.A6DX.01	high
TCGA.XF.A8HH.01	low
TCGA.C4.A0F0.01	high
TCGA.C4.A0F7.01	high
TCGA.XF.A9T6.01	high
TCGA.GD.A3OP.01	low
TCGA.DK.A1A5.01	high
TCGA.GD.A6C6.01	high
TCGA.E7.A4XJ.01	low
TCGA.XF.A9T3.01	high
TCGA.FD.A6TF.01	high
TCGA.5N.A9KI.01	high
TCGA.BL.A13J.01	low
TCGA.FD.A62N.01	high
TCGA.K4.A4AB.01	high
TCGA.ZF.AA4N.01	low
TCGA.C4.A0F1.01	high
TCGA.XF.AAMT.01	high
TCGA.UY.A8OC.01	high
TCGA.FD.A6TG.01	high
TCGA.GD.A3OQ.01	high
TCGA.XF.A9SJ.01	high
TCGA.FT.A3EE.01	high
TCGA.K4.A3WU.01	low
TCGA.ZF.A9RE.01	low
TCGA.FD.A43X.01	low
TCGA.UY.A9PF.01	low
TCGA.FD.A3B7.01	high
TCGA.XF.A9ST.01	high
TCGA.E7.A6MD.01	high
TCGA.FD.A6TH.01	high
TCGA.BT.A3PH.01	high
TCGA.GU.A767.01	high
TCGA.DK.A3IK.01	low
TCGA.CU.A0YO.01	high
TCGA.BT.A20R.01	high
TCGA.BT.A20V.01	low
TCGA.CU.A3QU.01	high
TCGA.FD.A5BV.01	low
TCGA.E7.A3Y1.01	low
TCGA.ZF.AA5N.01	high
TCGA.FD.A3SO.01	high
TCGA.FD.A5BX.01	high
TCGA.XF.A9SU.01	high
TCGA.FD.A6TC.01	low
TCGA.UY.A9PE.01	low
TCGA.FD.A62P.01	high
TCGA.BT.A0S7.01	high
TCGA.XF.A8HC.01	low
TCGA.BL.A3JM.01	high
TCGA.XF.AAMX.01	low
TCGA.G2.AA3C.01	low
TCGA.GU.AATQ.01	low
TCGA.FD.A62O.01	low
TCGA.G2.A3IB.01	high
TCGA.BL.A13I.01	low
TCGA.GD.A76B.01	high
TCGA.XF.AAML.01	high
TCGA.GU.A762.01	high
TCGA.DK.A2I2.01	high
TCGA.E7.A97Q.01	low
TCGA.DK.A3IM.01	high
TCGA.DK.A3IN.01	low
TCGA.BT.A20X.01	high
TCGA.FD.A5BY.01	high
TCGA.XF.AAMW.01	low
TCGA.BT.A20W.01	low
TCGA.2F.A9KW.01	high
TCGA.GV.A3QH.01	low
TCGA.ZF.AA56.01	high
TCGA.GV.A40E.01	low
TCGA.ZF.AA4U.01	low
TCGA.GC.A6I1.01	high
TCGA.FJ.A871.01	high
TCGA.FD.A3B5.01	high
TCGA.C4.A0EZ.01	high
TCGA.HQ.A5ND.01	low
TCGA.K4.A5RH.01	high
TCGA.K4.A4AC.01	high
TCGA.YC.A8S6.01	high
TCGA.DK.A3IV.01	low
TCGA.FD.A6TI.01	high
TCGA.BT.A3PK.01	high
TCGA.4Z.AA86.01	high
TCGA.DK.A3WX.01	low
TCGA.GU.AATO.01	low
TCGA.FJ.A3ZE.01	low
TCGA.FD.A5BT.01	high
TCGA.FD.A6TK.01	high
TCGA.GU.A42P.01	low
TCGA.CF.A47S.01	low
TCGA.FT.A61P.01	high
TCGA.DK.AA75.01	low
TCGA.GU.A42Q.01	low
TCGA.XF.AAMH.01	high
TCGA.CF.A8HX.01	low
TCGA.CF.A8HY.01	high
TCGA.K4.A5RI.01	high
TCGA.K4.AAQO.01	high
TCGA.CF.A9FF.01	low
TCGA.XF.A9SW.01	high
TCGA.2F.A9KP.01	low
TCGA.YF.AA3L.01	low
TCGA.CF.A5UA.01	high
TCGA.DK.AA76.01	low
TCGA.CF.A47W.01	low
TCGA.CF.A7I0.01	low
TCGA.CF.A3MG.01	high
TCGA.HQ.A5NE.01	high
TCGA.BT.A20O.01	high
TCGA.CF.A3MI.01	low
TCGA.PQ.A6FI.01	low
TCGA.ZF.AA5P.01	high
TCGA.CF.A47Y.01	low
TCGA.FD.A6TE.01	low
TCGA.BL.A5ZZ.01	high
TCGA.CF.A47V.01	low
TCGA.CF.A1HS.01	high
TCGA.CF.A3MF.01	low
TCGA.FD.A3B8.01	high
TCGA.CF.A47X.01	low
TCGA.FJ.A3Z9.01	low
TCGA.CF.A47T.01	low
TCGA.FD.A6TD.01	high
TCGA.XF.A9SV.01	low
TCGA.CF.A1HR.01	high
TCGA.FD.A3SS.01	low
TCGA.CU.A0YN.01	high
TCGA.E7.A85H.01	high
TCGA.CF.A9FM.01	low
TCGA.CF.A3MH.01	low
TCGA.CF.A5U8.01	low
TCGA.BT.A0YX.01	high
TCGA.FD.A62S.01	high
TCGA.ZF.A9RD.01	high
TCGA.MV.A51V.01	low
TCGA.DK.AA6Q.01	high
TCGA.DK.A3IL.01	high
TCGA.CU.A72E.01	high
TCGA.DK.AA6W.01	high
TCGA.YF.AA3M.01	high
TCGA.DK.AA71.01	high
TCGA.E7.A7PW.01	low
TCGA.XF.A9T8.01	high
TCGA.GC.A6I3.01	low
TCGA.CF.A27C.01	low
TCGA.E7.A7XN.01	low
TCGA.GC.A3RD.01	low
TCGA.R3.A69X.01	high
TCGA.GV.A3JV.01	low
TCGA.E7.A97P.01	high
TCGA.BT.A20T.01	high
TCGA.XF.A9SP.01	high
TCGA.BT.A20U.01	high
TCGA.FD.A43S.01	high
TCGA.DK.AA6P.01	low
TCGA.CU.A0YR.01	high
TCGA.4Z.AA84.01	low
TCGA.LC.A66R.01	low
TCGA.E7.A8O7.01	low
TCGA.XF.A8HG.01	low
TCGA.E5.A4TZ.01	low
TCGA.DK.AA6X.01	low
TCGA.K4.A6MB.01	high
TCGA.FD.A43Y.01	low
TCGA.LT.A5Z6.01	low
TCGA.DK.A1AG.01	low
TCGA.DK.A6B2.01	high
TCGA.GU.A766.01	high
TCGA.GC.A3OO.01	high
TCGA.GC.A3RC.01	high
TCGA.G2.A2EK.01	low
TCGA.XF.A9SK.01	low
TCGA.DK.A1AE.01	high
TCGA.BT.A2LB.01	high
TCGA.XF.A9T4.01	high
TCGA.4Z.AA7M.01	low
TCGA.K4.A83P.01	high
TCGA.S5.AA26.01	low
TCGA.PQ.A6FN.01	high
TCGA.DK.A1AB.01	high
TCGA.E7.A519.01	low
TCGA.4Z.AA7Q.01	high
TCGA.FD.A3B4.01	high
TCGA.4Z.AA7O.01	low
TCGA.4Z.AA7R.01	low
TCGA.BT.A2LA.01	high
TCGA.FJ.A3ZF.01	low
TCGA.5N.A9KM.01	low
TCGA.UY.A78K.01	high
TCGA.G2.A3VY.01	low
TCGA.DK.A1AF.01	high
TCGA.DK.A3IQ.01	high
TCGA.K4.A5RJ.01	low
TCGA.GC.A3WC.01	low
TCGA.UY.A9PD.01	low
TCGA.BT.A20P.01	low
TCGA.XF.A8HI.01	low
TCGA.DK.A2I1.01	high
TCGA.DK.A3X2.01	low
TCGA.FD.A3SM.01	high
TCGA.FD.A5C0.01	high
TCGA.DK.A1A7.01	low
TCGA.CU.A3KJ.01	high
TCGA.CF.A9FL.01	low
TCGA.XF.AAN7.01	high
TCGA.DK.AA6T.01	low
TCGA.FD.A6TB.01	high
TCGA.YC.A89H.01	high
TCGA.XF.A9T2.01	high
TCGA.GU.A42R.01	low
TCGA.DK.A1AA.01	high
TCGA.DK.AA6U.01	low
TCGA.BT.A20J.01	high
TCGA.GV.A40G.01	low
TCGA.GV.A3JX.01	high
TCGA.GC.A3RB.01	low
TCGA.FD.A5BU.01	high
TCGA.ZF.AA54.01	high
TCGA.H4.A2HQ.01	low
TCGA.BT.A20Q.01	high
TCGA.ZF.AA4T.01	high
TCGA.FD.A3SR.01	high
TCGA.GV.A3JZ.01	high
TCGA.GU.A764.01	high
TCGA.G2.A3IE.01	low
TCGA.ZF.A9RN.01	high
TCGA.GV.A3QF.01	low
TCGA.DK.AA77.01	low
TCGA.BT.A2LD.01	high
TCGA.GC.A3I6.01	high
TCGA.DK.A3WW.01	low
TCGA.FD.A43U.01	low
TCGA.GD.A3OS.01	low
TCGA.XF.A9SY.01	high
TCGA.LT.A8JT.01	low
TCGA.ZF.A9R2.01	high
TCGA.K4.A3WV.01	low
TCGA.DK.A3IT.01	high
TCGA.GV.A3JW.01	low
TCGA.GC.A3BM.01	low
TCGA.DK.A1A3.01	high
TCGA.ZF.A9R7.01	low
TCGA.E7.A4IJ.01	low
TCGA.ZF.A9R0.01	low
TCGA.FD.A3N5.01	high
TCGA.UY.A78M.01	low
TCGA.GV.A6ZA.01	low
TCGA.G2.A2EC.01	high
TCGA.FD.A43N.01	low
TCGA.C4.A0F6.01	high
TCGA.DK.A3IU.01	high
TCGA.FD.A3SL.01	high
TCGA.XF.A9SX.01	high
TCGA.E7.A6ME.01	high
TCGA.2F.A9KO.01	low
TCGA.FD.A3SJ.01	high
TCGA.E7.A6MF.01	low
TCGA.GC.A3YS.01	low
TCGA.K4.A3WS.01	low
TCGA.ZF.A9R1.01	high
TCGA.E7.A541.01	low
TCGA.FD.A3SP.01	high
TCGA.BT.A3PJ.01	low
TCGA.BT.A20N.01	high
TCGA.E7.A678.01	low
TCGA.XF.A9T0.01	low
TCGA.GD.A2C5.01	low
TCGA.FD.A5BR.01	high
TCGA.G2.A2EL.01	high
TCGA.E7.A677.01	low
TCGA.XF.AAN4.01	high
TCGA.FD.A43P.01	high
TCGA.GV.A3QK.01	low
TCGA.FD.A5BZ.01	low
TCGA.4Z.AA7W.01	high
TCGA.K4.A54R.01	low
TCGA.FD.A3N6.01	high
TCGA.XF.A9SZ.01	high
TCGA.ZF.A9R9.01	low
TCGA.BT.A42F.01	low
TCGA.BT.A42C.01	low
TCGA.FD.A3SN.01	high
TCGA.G2.AA3F.01	low
TCGA.ZF.AA5H.01	high
TCGA.UY.A9PB.01	high
TCGA.E7.A3X6.01	high
TCGA.CU.A3YL.01	low
TCGA.ZF.A9R4.01	low
TCGA.XF.AAN1.01	low
TCGA.FJ.A3Z7.01	low
TCGA.ZF.A9R3.01	low
TCGA.GU.A763.01	low
TCGA.GU.AATP.01	low
TCGA.G2.A2ES.01	high
TCGA.FD.A3B6.01	high
TCGA.SY.A9G0.01	high
TCGA.4Z.AA89.01	low
TCGA.ZF.AA4R.01	high
TCGA.XF.A9SM.01	high
TCGA.4Z.AA7S.01	low
TCGA.UY.A9PA.01	low
TCGA.ZF.AA52.01	high
TCGA.ZF.A9R5.01	low
TCGA.KQ.A41P.01	low
TCGA.BT.A42E.01	low
TCGA.GV.A3QI.01	high
TCGA.DK.A6B6.01	low
TCGA.UY.A78L.01	low
TCGA.DK.AA6L.01	low
TCGA.HQ.A2OE.01	low
TCGA.E5.A4U1.01	low
TCGA.SY.A9G5.01	high
TCGA.BL.A0C8.01	low
TCGA.4Z.AA81.01	low
TCGA.E5.A2PC.01	low
TCGA.XF.AAMZ.01	high
TCGA.KQ.A41R.01	low
TCGA.4Z.AA7N.01	low
TCGA.XF.A8HB.01	high
TCGA.DK.A2HX.01	high
TCGA.FD.A3SQ.01	low
TCGA.KQ.A41Q.01	low
TCGA.4Z.AA87.01	low
TCGA.ZF.A9RM.01	low
TCGA.G2.A2EJ.01	low
TCGA.4Z.AA7Y.01	low
TCGA.DK.A3IS.01	low
TCGA.KQ.A41O.01	low
TCGA.DK.A6B5.01	low
TCGA.4Z.AA82.01	high
TCGA.UY.A9PH.01	low
TCGA.DK.AA6M.01	low
TCGA.KQ.A41N.01	low
TCGA.DK.A6AW.01	low
TCGA.FD.A5BS.01	high
TCGA.ZF.AA58.01	high
TCGA.XF.AAMJ.01	high
TCGA.DK.AA74.01	high
TCGA.ZF.AA51.01	low
TCGA.XF.AAN0.01	low
TCGA.ZF.AA53.01	high
TCGA.FD.A5C1.01	high
TCGA.G2.A2EO.01	high
TCGA.ZF.AA4V.01	low
TCGA.ZF.AA4W.01	high
TCGA.FD.A3NA.01	high
TCGA.XF.AAN2.01	low
TCGA.G2.A2EF.01	low
TCGA.FD.A6TA.01	high
TCGA.HQ.A2OF.01	low
TCGA.ZF.A9RF.01	low
TCGA.DK.A6AV.01	low
TCGA.XF.A9SH.01	low
TCGA.G2.AA3B.01	low
TCGA.DK.A3X1.01	high
TCGA.XF.A9SL.01	high
TCGA.DK.A1A6.01	high
TCGA.4Z.AA83.01	low
TCGA.XF.A9T5.01	low
TCGA.ZF.AA4X.01	low
TCGA.DK.A6B1.01	high
TCGA.UY.A8OB.01	high
TCGA.G2.AA3D.01	low
TCGA.XF.AAMQ.01	high
TCGA.XF.AAN5.01	low
TCGA.UY.A78O.01	low
TCGA.DK.A6B0.01	low
TCGA.UY.A78P.01	high
TCGA.XF.A9SI.01	high
TCGA.XF.AAN3.01	high
TCGA.UY.A78N.01	high
TCGA.DK.A2I6.01	high
TCGA.ZF.A9RL.01	low
TCGA.XF.AAMR.01	high
TCGA.XF.AAME.01	high
TCGA.ZF.A9RC.01	low
TCGA.2F.A9KQ.01	low
TCGA.XF.A8HF.01	high
TCGA.XF.A8HD.01	low
TCGA.XF.AAMY.01	low
TCGA.2F.A9KR.01	low
TCGA.2F.A9KT.01	low
TCGA.XF.AAMG.01	low
TCGA.DK.A1AD.01	high
TCGA.UY.A8OD.01	low
TCGA.XF.A8HE.01	low
TCGA.DK.A1AC.01	high
TCGA.DK.A2I4.01	high
TCGA.DK.A3WY.01	low
TCGA.DK.AA6R.01	high
TCGA.DK.AA6S.01	low
