# Supplementary material for: Genome-Wide Analyses of Prognostic and Therapeutic Alternative Splicing Signatures in Bladder Urothelial Carcinoma
Source: Front Oncol. 2021 Mar 26;11:626858. doi: 10.3389/fonc.2021.626858 (PMC8033158; doi:10.3389/fonc.2021.626858)
Supplement: Supplementary file 1 [file DataSheet_1.zip › ╨┬╜¿╬─╝■╝╨/4-Mutlicox_BLCA_OS_select.xlsx]

## Sheet: Sheet1
	marker_OS	Gene_OS	Type_OS	p_OS	coef_OS	HR_OS	Low_OS	High_OS
ID_3412	ID_3412	PTGER3	AT	0.00663137	1.93673	6.93606	1.71344	28.0773
ID_46432	ID_46432	CIRBP	RI	0.0684093	-1.88995	0.151079	0.0197881	1.15347
ID_30219	ID_30219	CCNDBP1	AA	0.0855018	-3.30074	0.0368559	0.000856367	1.58619
