# Supplementary material for: Genome-Wide Analyses of Prognostic and Therapeutic Alternative Splicing Signatures in Bladder Urothelial Carcinoma
Source: Front Oncol. 2021 Mar 26;11:626858. doi: 10.3389/fonc.2021.626858 (PMC8033158; doi:10.3389/fonc.2021.626858)
Supplement: Supplementary file 1 [file DataSheet_1.zip › ╨┬╜¿╬─╝■╝╨/4-Singlecox_BLCA_DFI_all.xlsx]

## Sheet: Sheet1
markerid	genesymbol	Type	Pvalue	HR	low	high	coef
ID_84100	C8orf34	AT	0.0011406	0.242877	0.103541	0.569717	-1.4152
ID_7713	S100A4	AP	0.00356883	3.50023	1.50706	8.12948	1.25283
ID_63794	AZI2	AT	0.00369434	3.31367	1.47584	7.44009	1.19806
ID_68560	ZFYVE28	AT	0.01808	2.64163	1.18059	5.91079	0.971398
ID_58233	HDAC4	AT	0.0191858	0.41266	0.196733	0.865581	-0.88513
ID_82597	TNKS	AT	0.0200115	0.406335	0.190255	0.867826	-0.900577
ID_63304	FANCD2	AT	0.020813	2.43452	1.14484	5.17701	0.889748
ID_48124	TPM4	AP	0.0268074	2.34422	1.10281	4.98306	0.851952
ID_48125	TPM4	AP	0.0268074	0.426581	0.20068	0.906776	-0.851952
ID_84681	COX6C	AT	0.0464233	0.474476	0.227803	0.988255	-0.745545
ID_65602	FOXP1	AT	0.0474333	0.469701	0.222515	0.99148	-0.755659
ID_3295	LEPR	AT	0.0497371	2.09194	1.00085	4.3725	0.738091
ID_10716	ITIH5	AT	0.051301	2.16874	0.995636	4.72407	0.774148
ID_50451	FOSB	AT	0.0526064	2.1067	0.991644	4.47556	0.74512
ID_18709	DIXDC1	AT	0.0640821	0.497604	0.2377	1.04169	-0.697951
ID_60254	JAM2	AT	0.068836	2.01323	0.947412	4.27805	0.699738
ID_9321	PTPRC	AT	0.0716384	1.9461	0.94308	4.01591	0.66583
ID_90468	ABCD1	AT	0.0728685	1.99491	0.937974	4.24284	0.690599
ID_86127	UBAP2	AP	0.0728829	0.514436	0.248817	1.06361	-0.664685
ID_40859	RARA	AP	0.0783009	1.93899	0.927773	4.05237	0.662166
ID_65671	EPHA3	AT	0.0784286	1.93874	0.927494	4.05253	0.662036
ID_38197	DBNDD1	AP	0.0785435	0.520761	0.251733	1.0773	-0.652464
ID_50151	TMEM145	AT	0.0888801	0.527004	0.251964	1.10227	-0.640548
ID_64852	USP4	AT	0.0916712	0.529854	0.253287	1.10841	-0.635153
ID_20073	C1RL	AT	0.0917474	1.86525	0.903762	3.84962	0.623393
ID_11342	CXCL12	AT	0.0918727	1.88926	0.90163	3.95871	0.636184
ID_17428	NADSYN1	ES	0.0919555	1.91171	0.899725	4.06196	0.647999
ID_74126	TNIP1	AP	0.104581	0.549686	0.266858	1.13227	-0.598408
ID_25782	TSC22D1	AP	0.111373	1.80634	0.872279	3.74063	0.591303
ID_52096	RPL28	AT	0.112302	0.558462	0.272088	1.14624	-0.582569
ID_1902	PPIE	AT	0.113954	1.79746	0.868744	3.71899	0.586372
ID_63289	CRELD1	ES	0.115079	0.562684	0.275194	1.15051	-0.575038
ID_10509	ZNF670	AT	0.115619	0.55904	0.27092	1.15357	-0.581535
ID_12932	C10orf76	AT	0.120675	0.563769	0.27338	1.16262	-0.57311
ID_12569	SLC35G1	AT	0.124026	0.5668	0.274935	1.1685	-0.567748
ID_63467	RPL32	RI	0.124282	1.78142	0.853104	3.71988	0.57741
ID_85602	VPS28	RI	0.124799	0.570585	0.278719	1.16809	-0.561092
ID_23564	TMTC2	AT	0.13395	0.572379	0.275924	1.18735	-0.557954
ID_43158	ABCA9	AT	0.136957	1.73426	0.839444	3.58294	0.550584
ID_13485	STK32C	AP	0.139235	1.74387	0.83442	3.64453	0.556105
ID_57999	EIF4E2	AT	0.141868	1.72498	0.833365	3.57053	0.545215
ID_88942	ZNF81	AT	0.1478	0.588785	0.287367	1.20636	-0.529695
ID_7454	C1orf54	AP	0.149003	0.585972	0.283535	1.211	-0.534484
ID_13494	LRRC27	AT	0.153127	0.591906	0.288264	1.21539	-0.524407
ID_28263	PSEN1	AP	0.153228	0.588552	0.284353	1.21818	-0.53009
ID_877	UBR4	AP	0.162868	1.67642	0.811405	3.46359	0.516659
ID_43610	MXRA7	AP	0.16659	0.600205	0.291182	1.23718	-0.510484
ID_43575	RNF157	AT	0.168789	1.66205	0.806091	3.42693	0.508054
ID_28299	ACOT2	AP	0.171389	0.606988	0.296812	1.24131	-0.499246
ID_21086	SLC2A13	AT	0.187674	0.614744	0.298088	1.26778	-0.48655
ID_88170	SEC16A	AP	0.190712	0.620031	0.303019	1.26869	-0.477985
ID_23655	DCN	AT	0.200658	1.60598	0.777369	3.31782	0.473734
ID_88777	PRRG1	AT	0.202936	0.624225	0.302202	1.28939	-0.471244
ID_57463	PNKD	AT	0.212393	0.634832	0.310808	1.29666	-0.454395
ID_16462	SLC3A2	AP	0.217509	1.57686	0.764591	3.25203	0.455433
ID_88225	PHPT1	ES	0.220932	0.636363	0.3086	1.31224	-0.451986
ID_24925	MLXIP	AT	0.223963	0.641358	0.313471	1.31221	-0.444167
ID_7758	INTS3	RI	0.226852	0.643855	0.315268	1.31491	-0.440281
ID_13401	LHPP	AT	0.227976	1.56048	0.75696	3.21693	0.444992
ID_10316	NTPCR	AT	0.231282	1.55662	0.754257	3.21253	0.442518
ID_20516	APOLD1	AT	0.234761	0.647342	0.31593	1.32641	-0.43488
ID_58199	SCLY	AT	0.236302	1.54183	0.753077	3.1567	0.432969
ID_57729	OBSL1	AT	0.240905	1.55891	0.742269	3.27403	0.443989
ID_18557	KBTBD3	AT	0.243466	0.653131	0.319247	1.33621	-0.425978
ID_52882	GAREML	AP	0.244162	1.5526	0.740506	3.2553	0.439931
ID_9718	NEK2	AT	0.255707	1.51351	0.740653	3.09284	0.414434
ID_11847	ANK3	AT	0.256381	1.537	0.731666	3.22877	0.429835
ID_68543	NELFA	ES	0.266709	1.50653	0.730982	3.10491	0.40981
ID_85533	MAF1	AP	0.266848	1.49535	0.735005	3.04226	0.402362
ID_65811	FILIP1L	AT	0.272493	1.49305	0.729726	3.05483	0.400819
ID_21537	TUBA1A	AP	0.277463	1.49353	0.724121	3.08046	0.401142
ID_75231	CDYL	AP	0.28489	0.677274	0.331584	1.38336	-0.38968
ID_16864	LTBP3	AP	0.286297	0.677787	0.331604	1.38537	-0.388922
ID_88998	RBM3	RI	0.293409	0.678108	0.328546	1.39959	-0.388449
ID_28842	C14orf159	AT	0.293838	1.47449	0.714121	3.04446	0.38831
ID_25297	ANKLE2	AT	0.306477	0.690543	0.339616	1.40408	-0.370277
ID_81514	MDFIC	AT	0.310667	0.690517	0.337489	1.41283	-0.370314
ID_78240	TMEM242	AT	0.316674	1.44238	0.704206	2.95433	0.366294
ID_56595	STAT1	AT	0.320446	0.695985	0.340484	1.42267	-0.362427
ID_16164	CYB561A3	AA	0.322873	0.698931	0.343563	1.42188	-0.358203
ID_80323	CROT	AT	0.327282	0.699792	0.342599	1.42939	-0.356972
ID_3412	PTGER3	AT	0.327808	0.697965	0.339657	1.43426	-0.359586
ID_62153	TRIOBP	AT	0.328459	1.4357	0.695105	2.96534	0.36165
ID_81886	CNOT4	AT	0.330089	1.42625	0.698052	2.91411	0.355052
ID_48467	UBA52	AP	0.336611	0.701055	0.339722	1.4467	-0.355169
ID_55976	PDK1	AT	0.338734	0.704775	0.344149	1.44329	-0.349876
ID_3416	PTGER3	AT	0.343428	1.41671	0.689159	2.91232	0.348334
ID_51774	NDUFA3	AT	0.346104	0.705706	0.34176	1.45722	-0.348557
ID_16863	LTBP3	AP	0.351905	0.70864	0.343167	1.46334	-0.344407
ID_87186	SVEP1	AT	0.360564	1.39763	0.681892	2.86462	0.334776
ID_89035	SLC35A2	AT	0.360943	1.392	0.68466	2.83013	0.330745
ID_73785	PCDHA9	AT	0.364989	0.718201	0.350935	1.46982	-0.331006
ID_22230	BLOC1S1	AP	0.366253	1.38957	0.680669	2.83676	0.328992
ID_87578	MAPKAP1	AT	0.372511	1.38439	0.677328	2.82955	0.325259
ID_26621	SLC7A7	AP	0.382638	0.729299	0.359032	1.48142	-0.315671
ID_69705	HNRNPDL	ES	0.383717	1.37084	0.67415	2.78752	0.315425
ID_11344	CXCL12	AT	0.384008	1.37662	0.670318	2.82714	0.319632
ID_48469	UBA52	AP	0.387453	0.731048	0.359251	1.48762	-0.313276
ID_50519	DMPK	AP	0.387926	1.3671	0.672235	2.78022	0.312691
ID_82335	FASTK	RI	0.388665	0.731621	0.35952	1.48884	-0.312492
ID_68240	TM4SF19	AT	0.38899	1.3691	0.669917	2.79799	0.314151
ID_3237	INADL	AT	0.394388	0.734	0.360269	1.49543	-0.309246
ID_29199	GSKIP	AD	0.402189	0.738692	0.363675	1.50042	-0.302875
ID_3940	FAM102B	AT	0.405701	1.35354	0.663084	2.76295	0.302723
ID_61603	AP1B1	ES	0.40763	0.740824	0.364204	1.50691	-0.299992
ID_27909	SPTB	AT	0.410122	0.741726	0.364322	1.51009	-0.298775
ID_16463	SLC3A2	AP	0.411863	0.740387	0.361139	1.5179	-0.300582
ID_9577	FAM72A	AT	0.412227	0.739178	0.358944	1.5222	-0.302216
ID_2783	POMGNT1	AP	0.412659	1.35106	0.657716	2.77532	0.300892
ID_70122	UBE2D3	AP	0.418108	1.34452	0.656691	2.75278	0.296035
ID_63468	RPL32	RI	0.418858	1.34281	0.657118	2.74403	0.294767
ID_9414	PPP1R12B	AT	0.421167	0.745284	0.364104	1.52552	-0.293991
ID_89320	LAS1L	AD	0.42854	1.33277	0.654487	2.71401	0.287262
ID_12886	POLL	RI	0.432799	1.33175	0.650934	2.72462	0.28649
ID_53606	RPS27A	RI	0.436023	0.75383	0.370224	1.53491	-0.282588
ID_34387	ACSM3	AT	0.437069	0.75343	0.368933	1.53864	-0.283119
ID_4412	PDE4DIP	AT	0.437212	0.75469	0.371027	1.53508	-0.281449
ID_29225	HHIPL1	AT	0.438749	1.32274	0.651618	2.68507	0.279704
ID_44264	STRA13	AD	0.439444	1.32527	0.649008	2.70621	0.281619
ID_3128	CYB5RL	AT	0.452543	0.757236	0.366542	1.56436	-0.278081
ID_60398	IFNAR1	AP	0.458351	0.764755	0.376417	1.55373	-0.2682
ID_51388	ZNF615	AT	0.460937	0.764108	0.373722	1.56229	-0.269046
ID_53917	NAGK	AA	0.461355	0.765464	0.375903	1.55874	-0.267274
ID_52857	DNMT3A	AT	0.461859	1.31322	0.635503	2.71365	0.272479
ID_11871	RTKN2	AT	0.466317	1.30408	0.638384	2.66395	0.265498
ID_20993	DENND5B	AT	0.468233	1.3013	0.638738	2.65113	0.263363
ID_82008	DENND2A	AT	0.469596	1.30239	0.636432	2.6652	0.2642
ID_62313	ATF4	RI	0.471922	0.771126	0.379828	1.56554	-0.259903
ID_60467	ITSN1	AT	0.472554	0.772001	0.381051	1.56406	-0.258769
ID_77096	GRIK2	AT	0.474546	1.29845	0.634664	2.6565	0.261175
ID_61719	TBC1D10A	ES	0.475131	1.29739	0.634972	2.65085	0.260354
ID_57461	PNKD	AP	0.47648	0.773604	0.381617	1.56823	-0.256695
ID_84556	RAD54B	AT	0.477508	1.29544	0.634196	2.64615	0.258854
ID_76235	MRPL2	AT	0.478703	0.774937	0.382727	1.56907	-0.254974
ID_87074	INVS	AT	0.484114	0.776838	0.382939	1.57591	-0.252524
ID_40627	CACNB1	AT	0.48789	0.778126	0.38301	1.58084	-0.250867
ID_60804	C21orf33	AT	0.489597	1.28379	0.632028	2.60768	0.249818
ID_45481	RPL17	AP	0.491053	0.778155	0.381086	1.58895	-0.250829
ID_53453	CAMKMT	AT	0.495298	1.28657	0.623589	2.65439	0.251976
ID_1591	BSDC1	RI	0.496377	0.781266	0.383622	1.59109	-0.24684
ID_75147	SERPINB6	AP	0.497159	0.782259	0.385024	1.58933	-0.245569
ID_70265	TBCK	AP	0.499622	1.27689	0.628004	2.59622	0.244424
ID_88888	KRBOX4	AT	0.505519	0.785427	0.385777	1.5991	-0.241527
ID_13923	TSSC4	ES	0.510106	0.788797	0.389379	1.59793	-0.237246
ID_51002	IRF3	AD	0.51054	1.27157	0.621652	2.60094	0.240249
ID_24849	CAMKK2	AT	0.51786	1.26318	0.622198	2.56449	0.233631
ID_24244	ISCU	ES	0.52621	1.25989	0.616692	2.57391	0.231021
ID_74762	GRK6	AT	0.527423	1.25755	0.617802	2.55978	0.229166
ID_36107	ZNF771	AT	0.531707	1.25412	0.616812	2.54991	0.226433
ID_58745	SNX5	AT	0.538977	0.800584	0.393777	1.62766	-0.222414
ID_68258	PIGX	AT	0.540023	0.801544	0.39504	1.62635	-0.221215
ID_63548	RBSN	AT	0.541859	0.802169	0.395065	1.62878	-0.220436
ID_70300	RPL34	AT	0.542502	0.801753	0.393756	1.6325	-0.220955
ID_39548	DRG2	RI	0.542603	0.802327	0.394878	1.6302	-0.220239
ID_23822	LTA4H	ES	0.544375	1.24836	0.609338	2.55754	0.221831
ID_25078	RILPL1	AP	0.549841	1.24507	0.607007	2.55383	0.21919
ID_28797	EFCAB11	AT	0.55068	1.24282	0.608592	2.53801	0.217387
ID_64220	RPL14	AD	0.553261	0.80623	0.395575	1.6432	-0.215386
ID_26173	DOCK9	AT	0.555268	0.806804	0.395361	1.64643	-0.214674
ID_72190	IPO11	AT	0.556423	0.808432	0.397996	1.64213	-0.212659
ID_60151	ARFRP1	AP	0.556531	1.24409	0.600735	2.57646	0.218408
ID_39597	MIEF2	AT	0.557239	1.23865	0.606136	2.5312	0.214022
ID_2491	IPO13	AP	0.561156	1.23631	0.604514	2.52842	0.212133
ID_25024	ARL6IP4	RI	0.564488	0.812479	0.400892	1.64663	-0.207666
ID_64848	CCDC36	AT	0.565364	1.23195	0.604977	2.50868	0.208596
ID_36573	GPR56	AP	0.570714	1.22951	0.601942	2.51136	0.206614
ID_203434	PKM	ME	0.5731	0.81639	0.403141	1.65325	-0.202863
ID_36541	CX3CL1	AP	0.57412	1.22528	0.603276	2.48858	0.203167
ID_53869	TIA1	AT	0.574965	0.816038	0.400977	1.66074	-0.203294
ID_30981	TPM1	AP	0.584091	1.219	0.599896	2.47704	0.198033
ID_20838	RASSF8	AT	0.589093	1.21512	0.599205	2.46412	0.194842
ID_84390	OSGIN2	AT	0.59315	1.2132	0.597079	2.46509	0.193261
ID_73300	2021-09-08	AT	0.593245	0.824446	0.406003	1.67415	-0.193044
ID_47790	ZNF44	AT	0.605425	1.20599	0.592572	2.45439	0.187298
ID_29450	MARK3	ES	0.608653	0.831582	0.410485	1.68467	-0.184425
ID_18279	FAT3	AT	0.615263	1.19994	0.589452	2.44271	0.182273
ID_33265	ABCA3	AT	0.620345	1.19616	0.588851	2.42981	0.179116
ID_51776	NDUFA3	AT	0.625099	0.838885	0.414635	1.69722	-0.175682
ID_7833	ATP8B2	AT	0.626945	1.192	0.58707	2.42025	0.17563
ID_64019	ACAA1	RI	0.62888	0.839949	0.414069	1.70386	-0.174414
ID_87597	MVB12B	AT	0.629034	1.19378	0.58187	2.44921	0.177128
ID_87515	DENND1A	AT	0.633157	1.18824	0.585213	2.41265	0.172473
ID_90286	IDS	AP	0.635716	1.18591	0.585668	2.40135	0.170514
ID_37877	KIAA0513	AT	0.635807	1.18725	0.58349	2.41575	0.17164
ID_30319	HYPK	AP	0.637895	0.843659	0.415617	1.71254	-0.170007
ID_72344	TAF9	AP	0.638542	1.18535	0.583072	2.40975	0.17004
ID_37676	WWOX	AT	0.640186	0.844533	0.415836	1.71519	-0.168971
ID_89372	KIF4A	AT	0.641313	1.18337	0.58276	2.40299	0.168367
ID_43663	SRSF2	RI	0.646581	0.847439	0.41764	1.71955	-0.165537
ID_85604	VPS28	RI	0.647596	0.847919	0.417977	1.72011	-0.164971
ID_26476	METTL17	RI	0.652659	0.850358	0.41979	1.72255	-0.162098
ID_79572	H2AFV	AT	0.657672	0.852335	0.420436	1.72791	-0.159775
ID_44550	L3MBTL4	AT	0.66585	0.855655	0.42173	1.73605	-0.155888
ID_12473	ACTA2	AP	0.668528	0.85708	0.423081	1.73628	-0.154224
ID_39030	SAT2	AD	0.673171	0.859207	0.424495	1.73909	-0.151745
ID_12760	HPS1	AT	0.675664	0.857902	0.418429	1.75895	-0.153265
ID_21214	PPHLN1	AT	0.67739	1.16288	0.571199	2.36747	0.150902
ID_28489	FOS	AP	0.680238	1.16072	0.571369	2.35795	0.149036
ID_88569	AP1S2	AT	0.687841	1.15541	0.571092	2.33757	0.144453
ID_19112	DPAGT1	RI	0.688159	0.865493	0.427464	1.75238	-0.144455
ID_46432	CIRBP	RI	0.691847	1.15469	0.566989	2.35155	0.14383
ID_22108	CALCOCO1	RI	0.695423	0.868547	0.428924	1.75876	-0.140933
ID_74781	PDLIM7	AA	0.699039	1.15	0.566231	2.33561	0.13976
ID_43789	AFMID	AT	0.699059	1.15154	0.563114	2.35486	0.141104
ID_66048	CD96	AT	0.702535	0.871002	0.428736	1.76949	-0.138111
ID_48833	ZNF726	AT	0.704953	1.14871	0.560451	2.35443	0.138643
ID_27443	KLHDC2	RI	0.706415	0.873215	0.431275	1.76802	-0.135574
ID_69311	FIP1L1	AT	0.710237	1.1448	0.560928	2.33644	0.135234
ID_81954	C7orf55-LUC7L2	AP	0.714328	1.14079	0.563506	2.30949	0.131725
ID_70298	RPL34	AT	0.715275	0.876545	0.431818	1.77929	-0.131767
ID_69715	SCD5	AT	0.717229	0.877092	0.431336	1.78351	-0.131144
ID_52093	RPL28	AT	0.727089	1.13437	0.558794	2.30282	0.126079
ID_34147	NPIPA5	AT	0.73064	1.13224	0.558289	2.29626	0.124201
ID_29816	ARHGAP11A	AT	0.732126	1.13108	0.558722	2.28977	0.123173
ID_12072	SPOCK2	AT	0.732221	1.1311	0.558542	2.29057	0.123187
ID_85795	RIC1	AT	0.732441	0.882501	0.431028	1.80686	-0.124995
ID_75918	FKBP5	AT	0.740824	1.1275	0.553734	2.29577	0.12
ID_66828	TMEM108	AT	0.742139	1.1272	0.55237	2.30024	0.119739
ID_51775	NDUFA3	AT	0.746266	0.890099	0.439711	1.80181	-0.116422
ID_64753	IP6K2	RI	0.746475	1.12426	0.552683	2.28697	0.117129
ID_17881	UVRAG	AP	0.755026	0.893641	0.440953	1.81107	-0.112451
ID_78801	PHF14	AT	0.757491	0.893806	0.438288	1.82275	-0.112267
ID_7763	SLC39A1	AP	0.75953	1.11681	0.550499	2.26571	0.11048
ID_85542	MROH1	AT	0.768508	1.11228	0.547596	2.25929	0.106415
ID_30219	CCNDBP1	AA	0.772249	0.900827	0.444107	1.82724	-0.104442
ID_33767	UBALD1	RI	0.772878	0.901354	0.445237	1.82473	-0.103857
ID_30980	TPM1	AP	0.777212	1.10756	0.545806	2.24749	0.102162
ID_48466	UBA52	AP	0.778859	1.10675	0.545244	2.24651	0.101429
ID_53779	CEP68	AT	0.78182	1.10486	0.545537	2.23764	0.0997176
ID_44337	C17orf62	AP	0.783623	0.905827	0.447155	1.83499	-0.0989065
ID_61341	SLC2A11	AT	0.789739	1.10111	0.542448	2.23514	0.0963198
ID_87022	XPA	ES	0.796639	1.0976	0.540553	2.2287	0.0931271
ID_60491	RCAN1	AP	0.796925	0.911612	0.450507	1.84467	-0.0925403
ID_51219	C19orf48	AP	0.797478	1.09684	0.54142	2.22204	0.0924336
ID_87863	NTMT1	AP	0.799205	1.09597	0.540929	2.22055	0.0916432
ID_16898	RELA	RI	0.802289	0.913831	0.451371	1.85011	-0.0901094
ID_84676	COX6C	AT	0.80392	0.912892	0.444589	1.87447	-0.0911381
ID_57627	ZFAND2B	RI	0.805681	1.09327	0.537234	2.22482	0.0891773
ID_86129	UBAP2	AP	0.805697	0.915223	0.451829	1.85387	-0.0885878
ID_85437	EEF1D	AP	0.808443	1.09272	0.533574	2.2378	0.0886667
ID_77641	STX7	AT	0.811397	1.0904	0.535651	2.21966	0.0865409
ID_44054	ENDOV	AT	0.812152	1.08934	0.53787	2.20621	0.0855691
ID_60488	RCAN1	AP	0.822443	1.08424	0.534975	2.19745	0.0808805
ID_71441	EXOC3	RI	0.827036	0.924208	0.455752	1.87418	-0.0788178
ID_9592	MAPKAPK2	AA	0.828606	1.08096	0.534213	2.18729	0.0778506
ID_43101	PRKCA	AT	0.829697	0.925333	0.456246	1.87671	-0.0776011
ID_47023	CLPP	AP	0.831796	1.07971	0.53207	2.191	0.0766894
ID_39105	VAMP2	RI	0.833327	0.926744	0.456277	1.88231	-0.0760782
ID_43010	PSMC5	AA	0.836736	0.928424	0.458116	1.88156	-0.0742672
ID_30485	DUT	AP	0.838014	0.928382	0.455319	1.89295	-0.0743117
ID_21887	NR4A1	AP	0.842437	1.07419	0.53043	2.17537	0.0715642
ID_79218	BBS9	AT	0.849003	1.07095	0.528817	2.16887	0.0685479
ID_10508	ZNF670	AT	0.851338	0.934823	0.46197	1.89167	-0.0673983
ID_28261	PSEN1	AP	0.851984	1.07018	0.524866	2.18204	0.0678238
ID_74777	PDLIM7	AT	0.858307	1.06643	0.526359	2.16064	0.0643163
ID_24584	RPL6	AD	0.859467	0.936966	0.455729	1.92637	-0.0651086
ID_19984	CDCA3	AT	0.871967	0.943695	0.466387	1.90949	-0.0579518
ID_86632	PCSK5	AT	0.872469	1.05962	0.522494	2.14891	0.0579082
ID_56499	GULP1	AT	0.874407	1.05894	0.520538	2.15424	0.0572721
ID_58673	PLCB1	AT	0.874804	1.05835	0.522687	2.14298	0.056713
ID_44398	NARF	ES	0.875446	0.945143	0.46678	1.91374	-0.0564194
ID_14794	MPPED2	AT	0.880425	1.05667	0.515253	2.16701	0.0551246
ID_50576	DACT3	AT	0.88107	0.947367	0.466555	1.92369	-0.0540686
ID_45199	RPRD1A	AT	0.885397	0.949311	0.467945	1.92585	-0.0520193
ID_11499	VSTM4	AT	0.887115	0.950166	0.469113	1.92451	-0.0511188
ID_44503	TGIF1	AP	0.888212	1.05207	0.518398	2.13514	0.050761
ID_30317	HYPK	AP	0.895103	0.953268	0.468	1.94171	-0.047859
ID_67032	RBP1	AT	0.89754	1.04744	0.517285	2.12095	0.0463523
ID_19309	CHEK1	AP	0.899741	1.04656	0.515558	2.12449	0.0455124
ID_3108	TMEM59	AP	0.905933	1.04361	0.51415	2.11828	0.0426821
ID_39711	B9D1	AT	0.910982	1.04121	0.512911	2.11367	0.040388
ID_42122	SCRN2	AA	0.911382	1.04133	0.510342	2.12478	0.0404972
ID_46623	THOP1	AP	0.911569	1.04082	0.513762	2.10856	0.0400049
ID_26302	TUBGCP3	AT	0.914537	1.03937	0.513459	2.10394	0.0386131
ID_3537	NEXN	AT	0.919902	1.03687	0.511968	2.09993	0.0362063
ID_59006	NECAB3	RI	0.920788	0.964846	0.476569	1.95339	-0.0357873
ID_1730	CLSPN	AT	0.921482	0.965063	0.475834	1.9573	-0.0355614
ID_32177	FAH	AP	0.925624	0.966968	0.477675	1.95746	-0.0335898
ID_87824	CRAT	AT	0.93103	0.9692	0.47724	1.96829	-0.0312842
ID_44399	NARF	ES	0.933778	0.970432	0.478074	1.96986	-0.0300144
ID_53280	SRSF7	RI	0.944706	1.02531	0.50599	2.07762	0.024991
ID_69649	PAQR3	AT	0.946242	0.976047	0.482398	1.97486	-0.0242446
ID_56795	CFLAR	AT	0.950526	1.02262	0.504546	2.07264	0.0223644
ID_58506	NSFL1C	ES	0.955496	0.979962	0.481355	1.99504	-0.0202417
ID_58306	SNED1	AT	0.962505	0.983088	0.482782	2.00186	-0.0170568
ID_29448	MARK3	ES	0.975332	0.988901	0.48742	2.00633	-0.0111614
ID_1093	IFNLR1	AT	0.976103	1.01084	0.499328	2.04634	0.0107792
ID_81052	FIS1	AP	0.97781	0.990006	0.487829	2.00913	-0.0100438
ID_60189	TCEA2	RI	0.986991	0.994131	0.489938	2.01719	-0.00588652
ID_47925	STX10	RI	0.992901	0.996803	0.492367	2.01804	-0.003202
ID_50816	BCAT2	ES	0.996211	1.00175	0.48722	2.05964	0.00174661
ID_44757	ZNF519	AT	0.999815	0.999916	0.490923	2.03664	-8.40134e-05
