# Supplementary material for: Genome-Wide Analyses of Prognostic and Therapeutic Alternative Splicing Signatures in Bladder Urothelial Carcinoma
Source: Front Oncol. 2021 Mar 26;11:626858. doi: 10.3389/fonc.2021.626858 (PMC8033158; doi:10.3389/fonc.2021.626858)
Supplement: Supplementary file 1 [file DataSheet_1.zip › ╨┬╜¿╬─╝■╝╨/4-Singlecox_BLCA_DFI_select.xlsx]

## Sheet: Sheet1
markerid	genesymbol	Type	Pvalue	HR	low	high	coef
ID_84100	C8orf34	AT	0.0011406	0.242877	0.103541	0.569717	-1.4152
ID_7713	S100A4	AP	0.00356883	3.50023	1.50706	8.12948	1.25283
ID_63794	AZI2	AT	0.00369434	3.31367	1.47584	7.44009	1.19806
ID_68560	ZFYVE28	AT	0.01808	2.64163	1.18059	5.91079	0.971398
ID_58233	HDAC4	AT	0.0191858	0.41266	0.196733	0.865581	-0.88513
ID_82597	TNKS	AT	0.0200115	0.406335	0.190255	0.867826	-0.900577
ID_63304	FANCD2	AT	0.020813	2.43452	1.14484	5.17701	0.889748
ID_48124	TPM4	AP	0.0268074	2.34422	1.10281	4.98306	0.851952
ID_48125	TPM4	AP	0.0268074	0.426581	0.20068	0.906776	-0.851952
ID_84681	COX6C	AT	0.0464233	0.474476	0.227803	0.988255	-0.745545
ID_65602	FOXP1	AT	0.0474333	0.469701	0.222515	0.99148	-0.755659
ID_3295	LEPR	AT	0.0497371	2.09194	1.00085	4.3725	0.738091
