# Supplementary material for: Genome-Wide Analyses of Prognostic and Therapeutic Alternative Splicing Signatures in Bladder Urothelial Carcinoma
Source: Front Oncol. 2021 Mar 26;11:626858. doi: 10.3389/fonc.2021.626858 (PMC8033158; doi:10.3389/fonc.2021.626858)
Supplement: Supplementary file 1 [file DataSheet_1.zip › ╨┬╜¿╬─╝■╝╨/4-Singlecox_BLCA_OS_all.xlsx]

## Sheet: Sheet1
markerid	genesymbol	Type	Pvalue	HR	low	high	coef
ID_90286	IDS	AP	2.96046e-05	0.521145	0.383824	0.707597	-0.651726
ID_3412	PTGER3	AT	5.65491e-05	1.89043	1.38659	2.57734	0.636804
ID_46432	CIRBP	RI	0.000131481	0.553573	0.408818	0.749584	-0.591361
ID_27443	KLHDC2	RI	0.000205058	0.564512	0.417427	0.763426	-0.571793
ID_30219	CCNDBP1	AA	0.000213319	0.56505	0.417693	0.764391	-0.570842
ID_71441	EXOC3	RI	0.000291702	0.57143	0.422153	0.773494	-0.559613
ID_67032	RBP1	AT	0.000361404	0.575601	0.42492	0.779716	-0.55234
ID_65811	FILIP1L	AT	0.00037661	0.574514	0.423285	0.779774	-0.55423
ID_44399	NARF	ES	0.000457302	0.582554	0.430625	0.788085	-0.540334
ID_88998	RBM3	RI	0.000801993	0.595252	0.439511	0.806181	-0.51877
ID_11499	VSTM4	AT	0.000818392	0.597132	0.441489	0.807645	-0.515617
ID_53917	NAGK	AA	0.000907689	0.600617	0.444428	0.811697	-0.509798
ID_56499	GULP1	AT	0.00109281	0.602607	0.444641	0.816694	-0.50649
ID_39548	DRG2	RI	0.00113152	0.606005	0.44825	0.819278	-0.500868
ID_58199	SCLY	AT	0.0014067	1.63288	1.2085	2.20628	0.490346
ID_7833	ATP8B2	AT	0.00159944	0.614251	0.453841	0.831359	-0.487351
ID_21214	PPHLN1	AT	0.00163683	1.62767	1.20198	2.20412	0.487149
ID_75918	FKBP5	AT	0.0016647	0.615497	0.454824	0.83293	-0.485326
ID_61603	AP1B1	ES	0.00167263	1.62607	1.2008	2.20195	0.486166
ID_50576	DACT3	AT	0.00224381	0.623748	0.460823	0.844275	-0.472009
ID_61719	TBC1D10A	ES	0.00227889	0.626513	0.463968	0.846002	-0.467586
ID_877	UBR4	AP	0.00294991	1.58038	1.16875	2.13698	0.457666
ID_48466	UBA52	AP	0.003019	1.57926	1.16763	2.136	0.456955
ID_21537	TUBA1A	AP	0.0031303	0.633596	0.468106	0.857591	-0.456344
ID_52096	RPL28	AT	0.00315325	0.635377	0.470189	0.858599	-0.453537
ID_43610	MXRA7	AP	0.003575	0.637866	0.471372	0.863168	-0.449627
ID_87515	DENND1A	AT	0.00363535	1.56512	1.15726	2.11672	0.447963
ID_16864	LTBP3	AP	0.00372511	0.640339	0.473802	0.865412	-0.445757
ID_36107	ZNF771	AT	0.00390037	1.56277	1.15404	2.11627	0.446461
ID_86632	PCSK5	AT	0.00390553	0.639883	0.472502	0.866557	-0.44647
ID_66828	TMEM108	AT	0.00426288	0.642454	0.474313	0.8702	-0.44246
ID_19112	DPAGT1	RI	0.00512717	0.651315	0.48239	0.879396	-0.428761
ID_3416	PTGER3	AT	0.0053908	0.647712	0.477013	0.879494	-0.43431
ID_43010	PSMC5	AA	0.00541621	0.652613	0.483102	0.881602	-0.426771
ID_9592	MAPKAPK2	AA	0.00547667	0.65346	0.483983	0.882283	-0.425474
ID_44337	C17orf62	AP	0.00550104	0.653872	0.484428	0.882584	-0.424844
ID_13923	TSSC4	ES	0.00681491	0.660838	0.489528	0.892098	-0.414246
ID_30981	TPM1	AP	0.0075143	0.662428	0.489776	0.895943	-0.411843
ID_42122	SCRN2	AA	0.00797912	0.667354	0.494987	0.899745	-0.404434
ID_87074	INVS	AT	0.00819222	0.667049	0.494095	0.900545	-0.404891
ID_63289	CRELD1	ES	0.00842998	0.667473	0.494096	0.901687	-0.404256
ID_64753	IP6K2	RI	0.00844802	0.668637	0.495559	0.902164	-0.402514
ID_12886	POLL	RI	0.00852659	0.668656	0.495406	0.902493	-0.402486
ID_50816	BCAT2	ES	0.00963078	0.673567	0.499402	0.908473	-0.395167
ID_3108	TMEM59	AP	0.0112648	0.678094	0.502131	0.915719	-0.38847
ID_1591	BSDC1	RI	0.0118337	0.680438	0.50418	0.918314	-0.385019
ID_70300	RPL34	AT	0.0130626	1.46265	1.08327	1.97488	0.380246
ID_7713	S100A4	AP	0.0131635	1.46395	1.08311	1.97871	0.381142
ID_30980	TPM1	AP	0.0135625	0.685552	0.508002	0.925156	-0.377532
ID_68240	TM4SF19	AT	0.013642	1.45904	1.08068	1.96988	0.377782
ID_64220	RPL14	AD	0.014271	0.687746	0.509791	0.92782	-0.374336
ID_60398	IFNAR1	AP	0.0144949	0.687444	0.509038	0.928377	-0.374775
ID_60151	ARFRP1	AP	0.014504	0.688532	0.510476	0.928694	-0.373194
ID_1730	CLSPN	AT	0.0154205	1.44953	1.07343	1.9574	0.37124
ID_65671	EPHA3	AT	0.0155445	0.688309	0.508596	0.931523	-0.373518
ID_85604	VPS28	RI	0.0160587	0.69244	0.513382	0.933951	-0.367533
ID_86127	UBAP2	AP	0.0178722	0.697011	0.517017	0.939668	-0.360954
ID_62313	ATF4	RI	0.0183733	0.696905	0.516202	0.940864	-0.361107
ID_16463	SLC3A2	AP	0.0186482	0.697789	0.517039	0.941726	-0.359839
ID_58745	SNX5	AT	0.0199679	1.42927	1.05795	1.93092	0.357163
ID_57627	ZFAND2B	RI	0.0200183	0.701613	0.520493	0.945759	-0.354374
ID_33767	UBALD1	RI	0.0219491	0.705315	0.523225	0.950776	-0.34911
ID_51775	NDUFA3	AT	0.0220992	0.704984	0.522593	0.951033	-0.349579
ID_46623	THOP1	AP	0.0249501	0.710322	0.526753	0.957863	-0.342037
ID_28263	PSEN1	AP	0.0257834	0.710316	0.525847	0.959497	-0.342046
ID_11847	ANK3	AT	0.026482	1.40567	1.04056	1.89889	0.340514
ID_29448	MARK3	ES	0.0270883	1.40442	1.03921	1.89797	0.339622
ID_58306	SNED1	AT	0.0290144	0.715881	0.530311	0.966389	-0.334241
ID_7758	INTS3	RI	0.0293226	0.717434	0.532192	0.967154	-0.332074
ID_82335	FASTK	RI	0.0299155	0.718226	0.53273	0.968312	-0.330971
ID_74781	PDLIM7	AA	0.0301476	0.718079	0.532297	0.968701	-0.331176
ID_43789	AFMID	AT	0.0321835	0.720373	0.533615	0.972494	-0.327986
ID_48833	ZNF726	AT	0.0342144	0.723876	0.536749	0.976241	-0.323135
ID_84676	COX6C	AT	0.036345	1.37811	1.0206	1.86086	0.320716
ID_16863	LTBP3	AP	0.0365766	0.725848	0.537499	0.980197	-0.320415
ID_9718	NEK2	AT	0.0367144	0.726724	0.538639	0.980486	-0.319208
ID_72344	TAF9	AP	0.0378965	0.728281	0.539875	0.982438	-0.317068
ID_27909	SPTB	AT	0.0387863	0.729061	0.540255	0.983849	-0.315999
ID_48467	UBA52	AP	0.0409482	0.730811	0.541019	0.987182	-0.313601
ID_23822	LTA4H	ES	0.0412468	0.733027	0.543998	0.987739	-0.310573
ID_75147	SERPINB6	AP	0.0457775	0.737034	0.546338	0.994292	-0.305121
ID_43663	SRSF2	RI	0.0458211	0.738001	0.547726	0.994376	-0.30381
ID_203434	PKM	ME	0.0460283	1.35819	1.00541	1.83476	0.306155
ID_81886	CNOT4	AT	0.0462475	1.35778	1.0051	1.83422	0.305853
ID_68560	ZFYVE28	AT	0.0464256	1.35584	1.00483	1.82945	0.304418
ID_39030	SAT2	AD	0.0473404	0.739484	0.548777	0.996464	-0.301802
ID_73300	2021-09-08	AT	0.0492543	0.740362	0.548674	0.999019	-0.300616
ID_26302	TUBGCP3	AT	0.0501109	1.34788	0.999856	1.81703	0.29853
ID_88170	SEC16A	AP	0.0506928	0.742577	0.550926	1.0009	-0.297629
ID_7454	C1orf54	AP	0.0536055	1.34237	0.995441	1.81021	0.294435
ID_66048	CD96	AT	0.0560232	1.33957	0.992515	1.80799	0.292351
ID_88225	PHPT1	ES	0.056966	0.747913	0.554581	1.00864	-0.290468
ID_19309	CHEK1	AP	0.0574499	1.338	0.990833	1.8068	0.291175
ID_44503	TGIF1	AP	0.0591729	0.750168	0.556524	1.01119	-0.287458
ID_23655	DCN	AT	0.0617144	0.750047	0.554691	1.0142	-0.28762
ID_85542	MROH1	AT	0.0634184	1.32688	0.984321	1.78866	0.282833
ID_25782	TSC22D1	AP	0.0635593	1.32809	0.984114	1.7923	0.283742
ID_36573	GPR56	AP	0.0648394	1.32405	0.982878	1.78364	0.280692
ID_69311	FIP1L1	AT	0.0665581	1.3244	0.980992	1.78803	0.28096
ID_89320	LAS1L	AD	0.0669325	0.756216	0.560821	1.01969	-0.279428
ID_53280	SRSF7	RI	0.0700845	0.758722	0.562766	1.02291	-0.276119
ID_39105	VAMP2	RI	0.0701426	0.758354	0.562162	1.02301	-0.276606
ID_85533	MAF1	AP	0.070207	1.31836	0.977453	1.77815	0.276385
ID_16164	CYB561A3	AA	0.0736831	1.31332	0.974221	1.77044	0.272557
ID_7763	SLC39A1	AP	0.0745603	0.761466	0.564373	1.02739	-0.27251
ID_60804	C21orf33	AT	0.0759253	0.761532	0.563683	1.02882	-0.272424
ID_48124	TPM4	AP	0.0770744	1.31035	0.971066	1.76818	0.270294
ID_48125	TPM4	AP	0.079245	0.764887	0.56703	1.03178	-0.268028
ID_63794	AZI2	AT	0.0807375	1.30566	0.967915	1.76126	0.266708
ID_74762	GRK6	AT	0.0824101	1.30372	0.966508	1.75857	0.265218
ID_22108	CALCOCO1	RI	0.0831734	0.767994	0.56973	1.03525	-0.263973
ID_77096	GRIK2	AT	0.0860285	1.30025	0.963483	1.75473	0.262558
ID_61341	SLC2A11	AT	0.0865345	0.770678	0.57215	1.03809	-0.260484
ID_13401	LHPP	AT	0.0870778	1.29795	0.962768	1.74981	0.260782
ID_44757	ZNF519	AT	0.0875717	0.769997	0.570506	1.03925	-0.261368
ID_16462	SLC3A2	AP	0.0876135	1.29757	0.962322	1.7496	0.26049
ID_20838	RASSF8	AT	0.0881568	0.771004	0.571793	1.03962	-0.260062
ID_59006	NECAB3	RI	0.0891947	0.772201	0.573148	1.04038	-0.25851
ID_64848	CCDC36	AT	0.0893894	1.299	0.960552	1.7567	0.261594
ID_51774	NDUFA3	AT	0.090137	1.2956	0.96027	1.74804	0.258977
ID_29450	MARK3	ES	0.0945767	1.29031	0.957007	1.73968	0.254879
ID_73785	PCDHA9	AT	0.0958824	0.775877	0.575538	1.04595	-0.253761
ID_12473	ACTA2	AP	0.0959109	0.77534	0.574656	1.04611	-0.254454
ID_85602	VPS28	RI	0.0990871	0.778111	0.577509	1.04839	-0.250887
ID_60189	TCEA2	RI	0.103166	0.780358	0.579109	1.05154	-0.248002
ID_58233	HDAC4	AT	0.105452	0.781135	0.57924	1.0534	-0.247007
ID_25078	RILPL1	AP	0.105704	0.780867	0.578675	1.05371	-0.24735
ID_88569	AP1S2	AT	0.107995	0.782653	0.580476	1.05525	-0.245066
ID_89035	SLC35A2	AT	0.110283	1.27555	0.946174	1.71959	0.243378
ID_87597	MVB12B	AT	0.113428	1.27353	0.944042	1.71802	0.241794
ID_20516	APOLD1	AT	0.12467	1.26366	0.937352	1.70357	0.234014
ID_82008	DENND2A	AT	0.12596	0.792492	0.588335	1.06749	-0.232573
ID_47925	STX10	RI	0.126399	0.792751	0.58857	1.06776	-0.232246
ID_84556	RAD54B	AT	0.126889	1.26224	0.936005	1.70219	0.232891
ID_17428	NADSYN1	ES	0.1271	0.792677	0.588121	1.06838	-0.232339
ID_28299	ACOT2	AP	0.128976	0.793561	0.588758	1.06961	-0.231224
ID_39711	B9D1	AT	0.129909	1.26049	0.934168	1.7008	0.231499
ID_64019	ACAA1	RI	0.13056	0.794588	0.589781	1.07052	-0.229931
ID_57999	EIF4E2	AT	0.131823	1.25884	0.933142	1.69821	0.230187
ID_78801	PHF14	AT	0.135779	1.25588	0.930976	1.69417	0.227835
ID_21086	SLC2A13	AT	0.137651	0.798009	0.592432	1.07492	-0.225635
ID_63468	RPL32	RI	0.138401	0.79802	0.592114	1.07553	-0.225622
ID_76235	MRPL2	AT	0.143766	0.800596	0.594184	1.07871	-0.222399
ID_2491	IPO13	AP	0.152634	0.804409	0.596966	1.08394	-0.217647
ID_44550	L3MBTL4	AT	0.156128	0.805793	0.597894	1.08598	-0.215929
ID_70265	TBCK	AP	0.158473	1.23981	0.91962	1.67147	0.214956
ID_22230	BLOC1S1	AP	0.163909	1.23624	0.917117	1.6664	0.212073
ID_58506	NSFL1C	ES	0.166822	1.23512	0.915571	1.66621	0.211171
ID_25024	ARL6IP4	RI	0.169008	0.811278	0.602192	1.09296	-0.209145
ID_52093	RPL28	AT	0.174296	0.813462	0.60392	1.09571	-0.206457
ID_74777	PDLIM7	AT	0.174804	0.81276	0.602436	1.09651	-0.20732
ID_3237	INADL	AT	0.190333	1.22154	0.905398	1.64808	0.200115
ID_36541	CX3CL1	AP	0.191004	0.819582	0.608243	1.10435	-0.198961
ID_16898	RELA	RI	0.193974	0.820743	0.609188	1.10576	-0.197546
ID_25297	ANKLE2	AT	0.195367	0.821131	0.609346	1.10653	-0.197072
ID_44054	ENDOV	AT	0.201336	1.21565	0.900988	1.64021	0.195281
ID_3940	FAM102B	AT	0.212115	0.827057	0.613766	1.11447	-0.189881
ID_18557	KBTBD3	AT	0.218412	0.828636	0.614272	1.11781	-0.187974
ID_44264	STRA13	AD	0.224773	0.831652	0.617566	1.11995	-0.184341
ID_28261	PSEN1	AP	0.226712	0.831968	0.617412	1.12109	-0.183961
ID_68543	NELFA	ES	0.230424	0.833181	0.618305	1.12273	-0.182505
ID_12760	HPS1	AT	0.232031	0.833537	0.618366	1.12358	-0.182078
ID_60491	RCAN1	AP	0.234417	0.834692	0.619691	1.12429	-0.180693
ID_28797	EFCAB11	AT	0.235371	1.19853	0.888679	1.61641	0.181095
ID_65602	FOXP1	AT	0.236166	0.83455	0.618721	1.12567	-0.180863
ID_40859	RARA	AP	0.238746	0.836067	0.620697	1.12617	-0.179046
ID_69649	PAQR3	AT	0.242448	1.19456	0.88664	1.60942	0.177779
ID_19984	CDCA3	AT	0.244423	0.838036	0.622373	1.12843	-0.176695
ID_87186	SVEP1	AT	0.244835	0.83763	0.621403	1.1291	-0.177179
ID_53606	RPS27A	RI	0.246869	1.19348	0.88471	1.61001	0.176873
ID_81954	C7orf55-LUC7L2	AP	0.247554	0.837319	0.619712	1.13134	-0.17755
ID_26476	METTL17	RI	0.248802	0.839165	0.622913	1.13049	-0.175347
ID_28842	C14orf159	AT	0.251238	1.19087	0.883627	1.60494	0.174684
ID_3128	CYB5RL	AT	0.273866	1.18069	0.876845	1.58984	0.166103
ID_51002	IRF3	AD	0.282555	0.849375	0.630642	1.14397	-0.163255
ID_44398	NARF	ES	0.28327	0.849296	0.630199	1.14457	-0.163347
ID_11342	CXCL12	AT	0.283904	0.849644	0.630682	1.14463	-0.162938
ID_81514	MDFIC	AT	0.284236	0.849163	0.629541	1.1454	-0.163504
ID_3295	LEPR	AT	0.28799	1.17547	0.872367	1.58389	0.161668
ID_79218	BBS9	AT	0.293509	1.17298	0.870977	1.5797	0.159547
ID_89372	KIF4A	AT	0.296739	0.853282	0.633375	1.14954	-0.158665
ID_85795	RIC1	AT	0.305674	0.855646	0.634959	1.15303	-0.155899
ID_80323	CROT	AT	0.334165	1.1582	0.859678	1.5604	0.146871
ID_87863	NTMT1	AP	0.334988	0.8636	0.640977	1.16355	-0.146645
ID_9577	FAM72A	AT	0.337444	0.863907	0.640695	1.16488	-0.14629
ID_17881	UVRAG	AP	0.341381	0.865528	0.642806	1.16542	-0.144416
ID_24244	ISCU	ES	0.351272	0.868039	0.644624	1.16889	-0.141519
ID_32177	FAH	AP	0.351563	0.867959	0.644324	1.16921	-0.141611
ID_14794	MPPED2	AT	0.357333	1.15114	0.853031	1.55344	0.140755
ID_60254	JAM2	AT	0.361335	0.870557	0.646447	1.17236	-0.138623
ID_69705	HNRNPDL	ES	0.361879	0.870572	0.646264	1.17273	-0.138605
ID_70298	RPL34	AT	0.367937	0.872181	0.64761	1.17463	-0.136758
ID_78240	TMEM242	AT	0.375896	0.874117	0.648989	1.17734	-0.134541
ID_30485	DUT	AP	0.376542	0.874325	0.649224	1.17747	-0.134303
ID_53779	CEP68	AT	0.376758	1.14386	0.849052	1.54103	0.134409
ID_56595	STAT1	AT	0.384898	0.876174	0.65027	1.18056	-0.13219
ID_12932	C10orf76	AT	0.386947	0.876605	0.650476	1.18134	-0.131699
ID_11344	CXCL12	AT	0.39265	1.13887	0.845261	1.53445	0.130032
ID_50519	DMPK	AP	0.393569	0.877988	0.651125	1.18389	-0.130123
ID_57463	PNKD	AT	0.397073	0.879174	0.652592	1.18443	-0.128773
ID_3537	NEXN	AT	0.401879	0.879931	0.652475	1.18668	-0.127912
ID_20073	C1RL	AT	0.403804	0.88092	0.65413	1.18634	-0.126789
ID_50151	TMEM145	AT	0.411264	0.88259	0.655202	1.18889	-0.124895
ID_51776	NDUFA3	AT	0.419914	1.13099	0.838598	1.52533	0.123094
ID_34147	NPIPA5	AT	0.423307	0.885485	0.657492	1.19254	-0.12162
ID_47790	ZNF44	AT	0.430548	1.12743	0.836699	1.51919	0.119943
ID_63467	RPL32	RI	0.432713	0.887766	0.659386	1.19525	-0.119047
ID_10316	NTPCR	AT	0.438486	1.12526	0.834827	1.51672	0.11801
ID_9414	PPP1R12B	AT	0.450418	0.891331	0.66114	1.20167	-0.115039
ID_43101	PRKCA	AT	0.473458	0.89672	0.665606	1.20808	-0.109011
ID_30317	HYPK	AP	0.476211	1.11467	0.826867	1.50266	0.108562
ID_87022	XPA	ES	0.482424	0.898898	0.667648	1.21025	-0.106585
ID_75231	CDYL	AP	0.484561	1.11205	0.825643	1.4978	0.106204
ID_43575	RNF157	AT	0.485331	0.899455	0.667896	1.21129	-0.105967
ID_87578	MAPKAP1	AT	0.519903	1.10267	0.818776	1.485	0.0977341
ID_28489	FOS	AP	0.524675	0.907908	0.674172	1.22268	-0.0966123
ID_45199	RPRD1A	AT	0.538325	0.910757	0.67623	1.22662	-0.0934792
ID_81052	FIS1	AP	0.539812	0.910995	0.676234	1.22726	-0.0932173
ID_88777	PRRG1	AT	0.542544	0.911603	0.676768	1.22792	-0.0925512
ID_1902	PPIE	AT	0.542805	0.911771	0.677166	1.22766	-0.0923665
ID_24849	CAMKK2	AT	0.544003	0.911923	0.677043	1.22829	-0.0922002
ID_84100	C8orf34	AT	0.547694	1.09582	0.813186	1.47669	0.0915027
ID_90468	ABCD1	AT	0.549709	0.913227	0.678293	1.22953	-0.0907704
ID_68258	PIGX	AT	0.551863	0.91366	0.678581	1.23018	-0.0902962
ID_18279	FAT3	AT	0.555943	1.09364	0.811866	1.47322	0.0895157
ID_52857	DNMT3A	AT	0.561213	1.09219	0.811171	1.47056	0.0881833
ID_74126	TNIP1	AP	0.562204	0.915371	0.67878	1.23443	-0.0884254
ID_64852	USP4	AT	0.565977	0.916465	0.680385	1.23446	-0.0872312
ID_60488	RCAN1	AP	0.573219	1.08944	0.808647	1.46774	0.0856656
ID_79572	H2AFV	AT	0.57381	0.918148	0.681826	1.23638	-0.0853972
ID_86129	UBAP2	AP	0.57773	1.08817	0.808157	1.46521	0.0845013
ID_10509	ZNF670	AT	0.579892	0.918835	0.68088	1.23995	-0.0846485
ID_18709	DIXDC1	AT	0.589709	0.921393	0.684255	1.24072	-0.0818686
ID_12072	SPOCK2	AT	0.596184	0.922761	0.685428	1.24227	-0.0803853
ID_82597	TNKS	AT	0.599651	0.923299	0.685382	1.24381	-0.0798019
ID_85437	EEF1D	AP	0.62071	1.07843	0.799678	1.45434	0.075503
ID_53869	TIA1	AT	0.621079	0.927559	0.688417	1.24977	-0.0751993
ID_30319	HYPK	AP	0.624342	1.07745	0.799349	1.4523	0.0745948
ID_4412	PDE4DIP	AT	0.628469	0.92917	0.690024	1.2512	-0.0734638
ID_48469	UBA52	AP	0.645813	1.07233	0.79615	1.4443	0.0698299
ID_10716	ITIH5	AT	0.650114	0.933449	0.693197	1.25697	-0.0688687
ID_24584	RPL6	AD	0.652835	1.07115	0.793948	1.44513	0.0687301
ID_1093	IFNLR1	AT	0.654174	0.934224	0.693693	1.25816	-0.0680393
ID_24925	MLXIP	AT	0.666551	0.936583	0.695216	1.26175	-0.065517
ID_62153	TRIOBP	AT	0.667169	0.93673	0.695413	1.26179	-0.06536
ID_13494	LRRC27	AT	0.671488	0.937632	0.69628	1.26264	-0.0643975
ID_39597	MIEF2	AT	0.672857	0.937868	0.696346	1.26316	-0.0641462
ID_57729	OBSL1	AT	0.679284	1.06537	0.789103	1.43835	0.0633207
ID_58673	PLCB1	AT	0.679544	0.939114	0.697069	1.26521	-0.0628179
ID_23564	TMTC2	AT	0.687126	1.06305	0.78947	1.43143	0.0611413
ID_20993	DENND5B	AT	0.688946	1.06279	0.788768	1.43201	0.0608976
ID_33265	ABCA3	AT	0.689327	0.941111	0.698891	1.26728	-0.0606938
ID_87824	CRAT	AT	0.689923	0.941223	0.698961	1.26745	-0.0605751
ID_69715	SCD5	AT	0.70007	0.943143	0.700217	1.27035	-0.0585374
ID_72190	IPO11	AT	0.718794	0.946718	0.702721	1.27543	-0.054754
ID_29199	GSKIP	AD	0.729363	0.948809	0.704524	1.2778	-0.0525476
ID_21887	NR4A1	AP	0.741848	0.95121	0.706352	1.28095	-0.0500206
ID_29225	HHIPL1	AT	0.759837	1.04755	0.777728	1.41098	0.0464525
ID_53453	CAMKMT	AT	0.765943	0.955701	0.70919	1.2879	-0.0453102
ID_51388	ZNF615	AT	0.769169	1.0456	0.776299	1.40832	0.0445902
ID_47023	CLPP	AP	0.788134	1.04179	0.772884	1.40424	0.0409366
ID_57461	PNKD	AP	0.810948	0.964313	0.715987	1.29877	-0.0363394
ID_40627	CACNB1	AT	0.813111	1.03657	0.769606	1.39615	0.0359208
ID_51219	C19orf48	AP	0.816082	0.965298	0.716811	1.29992	-0.0353189
ID_45481	RPL17	AP	0.816999	0.965374	0.716262	1.30113	-0.0352393
ID_50451	FOSB	AT	0.819548	0.965988	0.717558	1.30043	-0.0346034
ID_11871	RTKN2	AT	0.820578	1.03501	0.768777	1.39344	0.0344101
ID_55976	PDK1	AT	0.846941	1.02973	0.764745	1.38654	0.0292999
ID_84390	OSGIN2	AT	0.854235	0.972504	0.72229	1.3094	-0.0278814
ID_77641	STX7	AT	0.85468	1.02831	0.762759	1.38631	0.0279149
ID_9321	PTPRC	AT	0.854861	0.972576	0.721977	1.31016	-0.0278075
ID_13485	STK32C	AP	0.862133	0.973994	0.72344	1.31133	-0.0263496
ID_2783	POMGNT1	AP	0.866846	0.974854	0.723848	1.3129	-0.0254674
ID_52882	GAREML	AP	0.875665	1.02412	0.759803	1.38038	0.023832
ID_60467	ITSN1	AT	0.880928	1.02302	0.759527	1.37793	0.0227614
ID_84681	COX6C	AT	0.913265	1.01677	0.753775	1.37153	0.0166326
ID_38197	DBNDD1	AP	0.913661	0.983658	0.730272	1.32496	-0.0164772
ID_88888	KRBOX4	AT	0.915879	1.01616	0.754746	1.36811	0.0160276
ID_56795	CFLAR	AT	0.915958	0.984108	0.73084	1.32514	-0.0160198
ID_37877	KIAA0513	AT	0.917171	1.01592	0.75437	1.36815	0.0157945
ID_43158	ABCA9	AT	0.931012	0.986934	0.732781	1.32924	-0.0131518
ID_37676	WWOX	AT	0.941436	0.988911	0.734448	1.33154	-0.0111506
ID_12569	SLC35G1	AT	0.944294	1.01066	0.750626	1.36078	0.0106044
ID_63304	FANCD2	AT	0.947171	1.0101	0.750296	1.35987	0.010052
ID_26173	DOCK9	AT	0.962033	0.992793	0.737075	1.33723	-0.0072335
ID_70122	UBE2D3	AP	0.963853	0.993136	0.737289	1.33776	-0.00688792
ID_10508	ZNF670	AT	0.966665	0.993681	0.738116	1.33773	-0.00633944
ID_26621	SLC7A7	AP	0.969762	1.00578	0.746741	1.35467	0.00575951
ID_63548	RBSN	AT	0.97748	1.00429	0.745996	1.35202	0.00428205
ID_29816	ARHGAP11A	AT	0.992594	0.998592	0.741558	1.34472	-0.00140941
ID_34387	ACSM3	AT	0.992829	1.00136	0.743817	1.34809	0.00136332
