# Supplementary material for: Genome-Wide Analyses of Prognostic and Therapeutic Alternative Splicing Signatures in Bladder Urothelial Carcinoma
Source: Front Oncol. 2021 Mar 26;11:626858. doi: 10.3389/fonc.2021.626858 (PMC8033158; doi:10.3389/fonc.2021.626858)
Supplement: Supplementary file 1 [file DataSheet_1.zip › ╨┬╜¿╬─╝■╝╨/4-Singlecox_BLCA_OS_select.xlsx]

## Sheet: Sheet1
markerid	genesymbol	Type	Pvalue	HR	low	high	coef
ID_90286	IDS	AP	2.96046e-05	0.521145	0.383824	0.707597	-0.651726
ID_3412	PTGER3	AT	5.65491e-05	1.89043	1.38659	2.57734	0.636804
ID_46432	CIRBP	RI	0.000131481	0.553573	0.408818	0.749584	-0.591361
ID_27443	KLHDC2	RI	0.000205058	0.564512	0.417427	0.763426	-0.571793
ID_30219	CCNDBP1	AA	0.000213319	0.56505	0.417693	0.764391	-0.570842
ID_71441	EXOC3	RI	0.000291702	0.57143	0.422153	0.773494	-0.559613
ID_67032	RBP1	AT	0.000361404	0.575601	0.42492	0.779716	-0.55234
ID_65811	FILIP1L	AT	0.00037661	0.574514	0.423285	0.779774	-0.55423
ID_44399	NARF	ES	0.000457302	0.582554	0.430625	0.788085	-0.540334
ID_88998	RBM3	RI	0.000801993	0.595252	0.439511	0.806181	-0.51877
ID_11499	VSTM4	AT	0.000818392	0.597132	0.441489	0.807645	-0.515617
ID_53917	NAGK	AA	0.000907689	0.600617	0.444428	0.811697	-0.509798
ID_56499	GULP1	AT	0.00109281	0.602607	0.444641	0.816694	-0.50649
ID_39548	DRG2	RI	0.00113152	0.606005	0.44825	0.819278	-0.500868
ID_58199	SCLY	AT	0.0014067	1.63288	1.2085	2.20628	0.490346
ID_7833	ATP8B2	AT	0.00159944	0.614251	0.453841	0.831359	-0.487351
ID_21214	PPHLN1	AT	0.00163683	1.62767	1.20198	2.20412	0.487149
ID_75918	FKBP5	AT	0.0016647	0.615497	0.454824	0.83293	-0.485326
ID_61603	AP1B1	ES	0.00167263	1.62607	1.2008	2.20195	0.486166
ID_50576	DACT3	AT	0.00224381	0.623748	0.460823	0.844275	-0.472009
ID_61719	TBC1D10A	ES	0.00227889	0.626513	0.463968	0.846002	-0.467586
ID_877	UBR4	AP	0.00294991	1.58038	1.16875	2.13698	0.457666
ID_48466	UBA52	AP	0.003019	1.57926	1.16763	2.136	0.456955
ID_21537	TUBA1A	AP	0.0031303	0.633596	0.468106	0.857591	-0.456344
ID_52096	RPL28	AT	0.00315325	0.635377	0.470189	0.858599	-0.453537
ID_43610	MXRA7	AP	0.003575	0.637866	0.471372	0.863168	-0.449627
ID_87515	DENND1A	AT	0.00363535	1.56512	1.15726	2.11672	0.447963
ID_16864	LTBP3	AP	0.00372511	0.640339	0.473802	0.865412	-0.445757
ID_36107	ZNF771	AT	0.00390037	1.56277	1.15404	2.11627	0.446461
ID_86632	PCSK5	AT	0.00390553	0.639883	0.472502	0.866557	-0.44647
ID_66828	TMEM108	AT	0.00426288	0.642454	0.474313	0.8702	-0.44246
ID_19112	DPAGT1	RI	0.00512717	0.651315	0.48239	0.879396	-0.428761
ID_3416	PTGER3	AT	0.0053908	0.647712	0.477013	0.879494	-0.43431
ID_43010	PSMC5	AA	0.00541621	0.652613	0.483102	0.881602	-0.426771
ID_9592	MAPKAPK2	AA	0.00547667	0.65346	0.483983	0.882283	-0.425474
ID_44337	C17orf62	AP	0.00550104	0.653872	0.484428	0.882584	-0.424844
ID_13923	TSSC4	ES	0.00681491	0.660838	0.489528	0.892098	-0.414246
ID_30981	TPM1	AP	0.0075143	0.662428	0.489776	0.895943	-0.411843
ID_42122	SCRN2	AA	0.00797912	0.667354	0.494987	0.899745	-0.404434
ID_87074	INVS	AT	0.00819222	0.667049	0.494095	0.900545	-0.404891
ID_63289	CRELD1	ES	0.00842998	0.667473	0.494096	0.901687	-0.404256
ID_64753	IP6K2	RI	0.00844802	0.668637	0.495559	0.902164	-0.402514
ID_12886	POLL	RI	0.00852659	0.668656	0.495406	0.902493	-0.402486
ID_50816	BCAT2	ES	0.00963078	0.673567	0.499402	0.908473	-0.395167
ID_3108	TMEM59	AP	0.0112648	0.678094	0.502131	0.915719	-0.38847
ID_1591	BSDC1	RI	0.0118337	0.680438	0.50418	0.918314	-0.385019
ID_70300	RPL34	AT	0.0130626	1.46265	1.08327	1.97488	0.380246
ID_7713	S100A4	AP	0.0131635	1.46395	1.08311	1.97871	0.381142
ID_30980	TPM1	AP	0.0135625	0.685552	0.508002	0.925156	-0.377532
ID_68240	TM4SF19	AT	0.013642	1.45904	1.08068	1.96988	0.377782
ID_64220	RPL14	AD	0.014271	0.687746	0.509791	0.92782	-0.374336
ID_60398	IFNAR1	AP	0.0144949	0.687444	0.509038	0.928377	-0.374775
ID_60151	ARFRP1	AP	0.014504	0.688532	0.510476	0.928694	-0.373194
ID_1730	CLSPN	AT	0.0154205	1.44953	1.07343	1.9574	0.37124
ID_65671	EPHA3	AT	0.0155445	0.688309	0.508596	0.931523	-0.373518
ID_85604	VPS28	RI	0.0160587	0.69244	0.513382	0.933951	-0.367533
ID_86127	UBAP2	AP	0.0178722	0.697011	0.517017	0.939668	-0.360954
ID_62313	ATF4	RI	0.0183733	0.696905	0.516202	0.940864	-0.361107
ID_16463	SLC3A2	AP	0.0186482	0.697789	0.517039	0.941726	-0.359839
ID_58745	SNX5	AT	0.0199679	1.42927	1.05795	1.93092	0.357163
ID_57627	ZFAND2B	RI	0.0200183	0.701613	0.520493	0.945759	-0.354374
ID_33767	UBALD1	RI	0.0219491	0.705315	0.523225	0.950776	-0.34911
ID_51775	NDUFA3	AT	0.0220992	0.704984	0.522593	0.951033	-0.349579
ID_46623	THOP1	AP	0.0249501	0.710322	0.526753	0.957863	-0.342037
ID_28263	PSEN1	AP	0.0257834	0.710316	0.525847	0.959497	-0.342046
ID_11847	ANK3	AT	0.026482	1.40567	1.04056	1.89889	0.340514
ID_29448	MARK3	ES	0.0270883	1.40442	1.03921	1.89797	0.339622
ID_58306	SNED1	AT	0.0290144	0.715881	0.530311	0.966389	-0.334241
ID_7758	INTS3	RI	0.0293226	0.717434	0.532192	0.967154	-0.332074
ID_82335	FASTK	RI	0.0299155	0.718226	0.53273	0.968312	-0.330971
ID_74781	PDLIM7	AA	0.0301476	0.718079	0.532297	0.968701	-0.331176
ID_43789	AFMID	AT	0.0321835	0.720373	0.533615	0.972494	-0.327986
ID_48833	ZNF726	AT	0.0342144	0.723876	0.536749	0.976241	-0.323135
ID_84676	COX6C	AT	0.036345	1.37811	1.0206	1.86086	0.320716
ID_16863	LTBP3	AP	0.0365766	0.725848	0.537499	0.980197	-0.320415
ID_9718	NEK2	AT	0.0367144	0.726724	0.538639	0.980486	-0.319208
ID_72344	TAF9	AP	0.0378965	0.728281	0.539875	0.982438	-0.317068
ID_27909	SPTB	AT	0.0387863	0.729061	0.540255	0.983849	-0.315999
ID_48467	UBA52	AP	0.0409482	0.730811	0.541019	0.987182	-0.313601
ID_23822	LTA4H	ES	0.0412468	0.733027	0.543998	0.987739	-0.310573
ID_75147	SERPINB6	AP	0.0457775	0.737034	0.546338	0.994292	-0.305121
ID_43663	SRSF2	RI	0.0458211	0.738001	0.547726	0.994376	-0.30381
ID_203434	PKM	ME	0.0460283	1.35819	1.00541	1.83476	0.306155
ID_81886	CNOT4	AT	0.0462475	1.35778	1.0051	1.83422	0.305853
ID_68560	ZFYVE28	AT	0.0464256	1.35584	1.00483	1.82945	0.304418
ID_39030	SAT2	AD	0.0473404	0.739484	0.548777	0.996464	-0.301802
ID_73300	2021-09-08	AT	0.0492543	0.740362	0.548674	0.999019	0
