# Supplementary material for: Genome-Wide Analyses of Prognostic and Therapeutic Alternative Splicing Signatures in Bladder Urothelial Carcinoma
Source: Front Oncol. 2021 Mar 26;11:626858. doi: 10.3389/fonc.2021.626858 (PMC8033158; doi:10.3389/fonc.2021.626858)
Supplement: Supplementary file 3 [file Table_1.xlsx]

## Sheet: Sheet1
Sample	OS	OS.time	DSS	DSS.time	DFI	DFI.time	PFI	PFI.time	Age	Gender	M	N	T	Stage	Grade	vital_status	pathologic_M	pathologic_N	pathologic_T	pathologic_stage	neoplasm_histologic_grade
TCGA.CF.A9FH.01	0	0	0	0	0	0	0	0	85	MALE	M0	N0	T2	Stage II	Low Grade	LIVING	M0	N0	T2	Stage II	Low Grade
TCGA.E7.A8O8.01	0	13	0	13	0	13	0	13	59	MALE	M0	N0	T2	Stage II	High Grade	LIVING	M0	N0	T2	Stage II	High Grade
TCGA.GC.A4ZW.01	0	15	0	15	NA	NA	0	15	71	MALE	M0	N0	T3	Stage III	High Grade	LIVING	M0	N0	T3a	Stage III	High Grade
TCGA.E7.A5KE.01	0	17	0	17	NA	NA	0	17	78	FEMALE	M0	N0	T2	Stage II	High Grade	LIVING	M0	N0	T2a	Stage II	High Grade
TCGA.4Z.AA80.01	1	19	0	19	NA	NA	0	19	73	MALE	M0	N0	T2	Stage II	High Grade	DECEASED	M0	N0	T2a	Stage II	High Grade
TCGA.YC.A9TC.01	1	20	1	20	NA	NA	1	20	71	MALE	M1	NA	NA	Stage IV	High Grade	DECEASED	M1			Stage IV	High Grade
TCGA.E7.A5KF.01	0	20	0	20	NA	NA	0	20	67	MALE	M0	N0	T2	Stage II	Low Grade	LIVING	M0	N0	T2a	Stage II	Low Grade
TCGA.E7.A7DU.01	0	28	0	28	0	28	0	28	73	MALE	M0	N0	T3	Stage III	Low Grade	LIVING	M0	N0	T3	Stage III	Low Grade
TCGA.KQ.A41S.01	0	35	0	35	0	35	0	35	87	FEMALE	NA	NA	T4	Stage III	High Grade	LIVING	MX	NX	T4a	Stage III	High Grade
TCGA.E7.A7DV.01	0	37	0	37	NA	NA	0	37	44	MALE	NA	N3	T4	Stage IV	High Grade	LIVING	MX	N3	T4	Stage IV	High Grade
TCGA.H4.A2HO.01	0	46	0	46	0	46	0	46	53	MALE	NA	N0	T4	Stage III	High Grade	LIVING	MX	N0	T4a	Stage III	High Grade
TCGA.K4.A6FZ.01	0	55	0	55	0	55	0	55	75	FEMALE	NA	N0	T3	Stage III	High Grade	LIVING	MX	N0	T3a	Stage III	High Grade
TCGA.CU.A5W6.01	1	56	0	56	0	56	0	56	70	MALE	M0	N0	T4	Stage III	High Grade	DECEASED	M0	N0	T4a	Stage III	High Grade
TCGA.S5.A6DX.01	1	56	1	56	NA	NA	1	56	83	MALE	NA	N2	T4	Stage IV	High Grade	DECEASED	MX	N2	T4a	Stage IV	High Grade
TCGA.XF.A8HH.01	1	57	1	57	NA	NA	1	57	61	FEMALE	M0	N2	T3	Stage IV	High Grade	DECEASED	M0	N2	T3b	Stage IV	High Grade
TCGA.C4.A0F0.01	0	59	0	59	NA	NA	0	59	60	MALE	M0	N0	T2	Stage II	High Grade	LIVING	M0	N0	T2b	Stage II	High Grade
TCGA.C4.A0F7.01	1	62	1	62	NA	NA	1	62	77	MALE	M0	N2	T4	Stage IV	High Grade	DECEASED	M0	N2	T4b	Stage IV	High Grade
TCGA.XF.A9T6.01	0	64	0	64	NA	NA	0	64	88	FEMALE	NA	N0	T3	Stage III	High Grade	LIVING	MX	N0	T3b	Stage III	High Grade
TCGA.GD.A3OP.01	0	64	0	64	NA	NA	0	64	84	FEMALE	NA	N2	T4	Stage IV	High Grade	LIVING	MX	N2	T4a	Stage IV	High Grade
TCGA.DK.A1A5.01	1	65	0	65	0	65	0	65	79	MALE	M0	N0	T2	Stage II	High Grade	DECEASED	M0	N0	T2b	Stage II	High Grade
TCGA.GD.A6C6.01	0	67	0	67	0	67	0	67	64	MALE	NA	N0	T3	Stage III	High Grade	LIVING	MX	N0	T3a	Stage III	High Grade
TCGA.E7.A4XJ.01	1	68	0	68	0	68	0	68	66	MALE	M0	N0	T2	Stage II	High Grade	DECEASED	M0	N0	T2	Stage II	High Grade
TCGA.XF.A9T3.01	0	68	0	68	NA	NA	0	68	69	FEMALE	NA	N2	T3	Stage IV	High Grade	LIVING	MX	N2	T3b	Stage IV	High Grade
TCGA.FD.A6TF.01	1	69	0	69	NA	NA	0	69	80	FEMALE	M1	N2	T3	Stage IV	High Grade	DECEASED	M1	N2	T3b	Stage IV	High Grade
TCGA.5N.A9KI.01	1	76	0	76	0	76	0	76	76	FEMALE	NA	NA	T4	Stage III	High Grade	DECEASED	MX	NX	T4	Stage III	High Grade
TCGA.BL.A13J.01	1	81	1	81	NA	NA	1	81	65	MALE	M0	N2	T4	Stage IV	High Grade	DECEASED	M0	N2	T4	Stage IV	High Grade
TCGA.FD.A62N.01	0	82	0	82	0	82	0	82	69	MALE	NA	N0	T3	Stage III	High Grade	LIVING	MX	N0	T3b	Stage III	High Grade
TCGA.K4.A4AB.01	0	84	0	84	NA	NA	0	84	76	MALE	NA	N0	T4	Stage III	High Grade	LIVING	MX	N0	T4a	Stage III	High Grade
TCGA.ZF.AA4N.01	1	88	1	88	NA	NA	1	88	74	MALE	NA	NA	NA	Stage II	High Grade	DECEASED				Stage II	High Grade
TCGA.C4.A0F1.01	0	89	0	89	NA	NA	0	89	71	MALE	M0	N0	T3	Stage III	High Grade	LIVING	M0	N0	T3b	Stage III	High Grade
TCGA.XF.AAMT.01	1	90	1	90	NA	NA	1	90	75	FEMALE	NA	N2	T3	Stage IV	High Grade	DECEASED	MX	N2	T3b	Stage IV	High Grade
TCGA.UY.A8OC.01	1	92	1	92	NA	NA	1	32	90	MALE	NA	N1	T4	Stage IV	High Grade	DECEASED	MX	N1	T4	Stage IV	High Grade
TCGA.FD.A6TG.01	1	93	0	93	NA	NA	0	93	73	MALE	NA	N2	T3	Stage IV	High Grade	DECEASED	MX	N2	T3a	Stage IV	High Grade
TCGA.GD.A3OQ.01	0	95	0	95	NA	NA	0	95	48	MALE	NA	N1	T4	Stage IV	High Grade	LIVING	MX	N1	T4a	Stage IV	High Grade
TCGA.XF.A9SJ.01	1	98	1	98	NA	NA	1	98	83	MALE	NA	N2	T3	Stage IV	High Grade	DECEASED	MX	N2	T3b	Stage IV	High Grade
TCGA.FT.A3EE.01	1	99	0	99	NA	NA	0	99	80	FEMALE	NA	N0	T4	Stage III	High Grade	DECEASED	MX	N0	T4a	Stage III	High Grade
TCGA.K4.A3WU.01	0	105	0	105	NA	NA	0	105	87	MALE	NA	N0	T4	Stage III	High Grade	LIVING	MX	N0	T4a	Stage III	High Grade
TCGA.ZF.A9RE.01	1	106	1	106	NA	NA	1	106	78	FEMALE	NA	NA	NA	Stage II	High Grade	DECEASED	MX			Stage II	High Grade
TCGA.FD.A43X.01	0	110	0	110	0	110	0	110	84	MALE	NA	N0	T2	Stage II	High Grade	LIVING	MX	N0	T2a	Stage II	High Grade
TCGA.UY.A9PF.01	0	117	0	117	NA	NA	0	117	77	MALE	NA	N2	T3	Stage IV	High Grade	LIVING	MX	N2	T3a	Stage IV	High Grade
TCGA.FD.A3B7.01	1	122	1	122	NA	NA	1	110	66	MALE	NA	N0	T3	Stage III	High Grade	DECEASED	MX	N0	T3a	Stage III	High Grade
TCGA.XF.A9ST.01	1	128	NA	128	NA	NA	0	128	68	MALE	NA	N0	T3	Stage III	High Grade	DECEASED	MX	N0	T3b	Stage III	High Grade
TCGA.E7.A6MD.01	0	129	0	129	NA	NA	0	129	66	MALE	M0	N1	T4	Stage IV	High Grade	LIVING	M0	N1	T4a	Stage IV	High Grade
TCGA.FD.A6TH.01	1	131	1	131	NA	NA	1	126	63	MALE	NA	N2	T3	Stage IV	High Grade	DECEASED	MX	N2	T3	Stage IV	High Grade
TCGA.BT.A3PH.01	1	142	1	142	NA	NA	1	142	76	MALE	NA	N2	T3	Stage IV	High Grade	DECEASED	MX	N2	T3b	Stage IV	High Grade
TCGA.GU.A767.01	1	144	1	144	NA	NA	1	144	81	MALE	NA	N2	T3	Stage IV	High Grade	DECEASED	MX	N2	T3b	Stage IV	High Grade
TCGA.DK.A3IK.01	1	146	0	146	NA	NA	0	146	87	MALE	M0	N2	T3	Stage IV	High Grade	DECEASED	M0	N2	T3	Stage IV	High Grade
TCGA.CU.A0YO.01	1	149	1	149	NA	NA	1	118	84	MALE	NA	N2	T3	Stage IV	High Grade	DECEASED	MX	N2	T3a	Stage IV	High Grade
TCGA.BT.A20R.01	1	154	NA	154	NA	NA	0	154	79	FEMALE	M0	N1	T3	Stage IV	High Grade	DECEASED	M0	N1	T3b	Stage IV	High Grade
TCGA.BT.A20V.01	1	154	NA	154	NA	NA	0	154	59	FEMALE	M0	N2	T4	Stage IV	High Grade	DECEASED	M0	N2	T4a	Stage IV	High Grade
TCGA.CU.A3QU.01	0	158	0	158	NA	NA	0	158	58	MALE	M0	N1	T2	Stage IV	High Grade	LIVING	M0	N1	T2b	Stage IV	High Grade
TCGA.FD.A5BV.01	1	163	1	163	NA	NA	1	134	47	FEMALE	NA	N0	T3	Stage III	High Grade	DECEASED	MX	N0	T3b	Stage III	High Grade
TCGA.E7.A3Y1.01	0	163	0	163	0	163	0	163	57	MALE	M0	N0	NA	Stage II	Low Grade	LIVING	M0	N0		Stage II	Low Grade
TCGA.ZF.AA5N.01	1	168	1	168	NA	NA	1	168	62	FEMALE	M1	NA	T2	Stage IV	High Grade	DECEASED	M1	NX	T2	Stage IV	High Grade
TCGA.FD.A3SO.01	1	168	1	168	NA	NA	1	143	68	MALE	NA	N1	T3	Stage IV	High Grade	DECEASED	MX	N1	T3a	Stage IV	High Grade
TCGA.FD.A5BX.01	1	173	1	173	NA	NA	1	99	82	MALE	NA	N1	T3	Stage IV	High Grade	DECEASED	MX	N1	T3b	Stage IV	High Grade
TCGA.XF.A9SU.01	1	182	1	182	NA	NA	1	103	74	FEMALE	NA	N1	T3	Stage IV	High Grade	DECEASED	MX	N1	T3b	Stage IV	High Grade
TCGA.FD.A6TC.01	0	187	0	187	0	187	0	187	79	FEMALE	NA	N0	T4	Stage III	High Grade	LIVING	MX	N0	T4a	Stage III	High Grade
TCGA.UY.A9PE.01	0	189	0	189	NA	NA	1	473	86	MALE	NA	N2	T2	Stage IV	High Grade	LIVING	MX	N2	T2b	Stage IV	High Grade
TCGA.FD.A62P.01	1	191	1	191	NA	NA	1	191	76	MALE	NA	N0	T2	Stage II	High Grade	DECEASED	MX	N0	T2b	Stage II	High Grade
TCGA.BT.A0S7.01	1	200	1	200	NA	NA	1	200	75	MALE	NA	N0	T4	Stage III	High Grade	DECEASED	MX	N0	T4a	Stage III	High Grade
TCGA.XF.A8HC.01	1	200	NA	200	NA	NA	0	200	79	MALE	NA	N2	T3	Stage IV	High Grade	DECEASED	MX	N2	T3a	Stage IV	High Grade
TCGA.BL.A3JM.01	1	205	1	205	NA	NA	1	111	62	MALE	M0	N0	T3	Stage III	High Grade	DECEASED	M0	N0	T3	Stage III	High Grade
TCGA.XF.AAMX.01	1	206	0	206	0	206	0	206	87	FEMALE	NA	N0	T3	Stage III	High Grade	DECEASED	MX	N0	T3b	Stage III	High Grade
TCGA.G2.AA3C.01	1	211	1	211	NA	NA	1	211	66	MALE	M0	N1	T3	Stage IV	High Grade	DECEASED	M0	N1	T3b	Stage IV	High Grade
TCGA.GU.AATQ.01	1	213	1	213	NA	NA	1	213	68	MALE	NA	N0	T3	Stage III	High Grade	DECEASED	MX	N0	T3b	Stage III	High Grade
TCGA.FD.A62O.01	1	216	0	216	NA	NA	0	216	74	MALE	NA	N2	T3	Stage IV	High Grade	DECEASED	MX	N2	T3a	Stage IV	High Grade
TCGA.G2.A3IB.01	1	220	1	220	NA	NA	1	220	66	MALE	NA	NA	NA	Stage II	High Grade	DECEASED	MX	NX		Stage II	High Grade
TCGA.BL.A13I.01	1	223	1	223	NA	NA	1	216	57	FEMALE	M0	N0	T3	Stage III	High Grade	DECEASED	M0	N0	T3	Stage III	High Grade
TCGA.GD.A76B.01	0	224	0	224	0	224	0	224	86	FEMALE	NA	N0	T2	Stage II	High Grade	DECEASED	MX	N0	T2b	Stage II	High Grade
TCGA.XF.AAML.01	1	232	0	232	0	232	0	232	75	MALE	NA	N0	T2	Stage II	High Grade	DECEASED	MX	N0	T2b	Stage II	High Grade
TCGA.GU.A762.01	1	232	1	232	NA	NA	1	232	87	MALE	NA	N2	T4	Stage IV	High Grade	DECEASED	MX	N2	T4a	Stage IV	High Grade
TCGA.DK.A2I2.01	1	237	1	237	NA	NA	1	163	63	FEMALE	M0	N3	T3	Stage IV	High Grade	DECEASED	M0	N3	T3	Stage IV	High Grade
TCGA.E7.A97Q.01	1	246	1	246	NA	NA	1	246	60	FEMALE	NA	N3	T4	Stage IV	High Grade	DECEASED	MX	N3	T4a	Stage IV	High Grade
TCGA.DK.A3IM.01	1	248	1	248	1	201	1	201	76	MALE	M0	N0	T3	Stage III	High Grade	DECEASED	M0	N0	T3	Stage III	High Grade
TCGA.DK.A3IN.01	1	250	0	250	0	250	0	250	72	MALE	M0	N0	T4	Stage III	High Grade	DECEASED	M0	N0	T4a	Stage III	High Grade
TCGA.BT.A20X.01	1	251	1	251	NA	NA	1	251	56	MALE	M0	N2	T4	Stage IV	High Grade	DECEASED	M0	N2	T4a	Stage IV	High Grade
TCGA.FD.A5BY.01	0	251	0	251	0	251	0	251	63	FEMALE	NA	N0	T3	Stage III	High Grade	LIVING	MX	N0	T3a	Stage III	High Grade
TCGA.XF.AAMW.01	1	253	1	253	NA	NA	1	253	79	FEMALE	NA	N0	T2	Stage IV	High Grade	DECEASED	[Discrepancy]	N0	T2b	Stage IV	High Grade
TCGA.BT.A20W.01	1	254	0	254	0	254	0	254	71	MALE	M0	N0	T2	Stage II	High Grade	DECEASED	M0	N0	T2b	Stage II	High Grade
TCGA.2F.A9KW.01	1	254	1	254	NA	NA	1	85	67	FEMALE	NA	N0	T3	Stage III	High Grade	DECEASED	MX	N0	T3b	Stage III	High Grade
TCGA.GV.A3QH.01	1	258	0	258	NA	NA	1	125	67	MALE	NA	NA	NA	Stage II	High Grade	DECEASED	MX	NX		Stage II	High Grade
TCGA.ZF.AA56.01	1	259	1	259	NA	NA	1	248	79	FEMALE	NA	N0	T4	Stage III	High Grade	DECEASED	MX	N0	T4a	Stage III	High Grade
TCGA.GV.A40E.01	1	261	1	261	NA	NA	1	219	75	MALE	NA	NA	NA	Stage II	High Grade	DECEASED	MX	NX		Stage II	High Grade
TCGA.ZF.AA4U.01	1	262	1	262	NA	NA	1	199	70	MALE	NA	NA	T4	Stage III	High Grade	DECEASED	MX	NX	T4a	Stage III	High Grade
TCGA.GC.A6I1.01	1	272	0	272	0	272	0	272	90	FEMALE	NA	N0	T2	Stage II	High Grade	DECEASED	MX	N0	T2b	Stage II	High Grade
TCGA.FJ.A871.01	1	272	1	272	NA	NA	1	106	49	MALE	NA	NA	T3	Stage III	High Grade	DECEASED	MX	NX	T3b	Stage III	High Grade
TCGA.FD.A3B5.01	1	272	1	272	NA	NA	1	272	86	MALE	NA	N1	T2	Stage IV	High Grade	DECEASED	MX	N1	T2b	Stage IV	High Grade
TCGA.C4.A0EZ.01	1	273	1	273	NA	NA	1	273	69	FEMALE	M1	N1	T3	Stage IV	High Grade	DECEASED	M1	N1	T3a	Stage IV	High Grade
TCGA.HQ.A5ND.01	1	274	1	274	NA	NA	1	84	78	MALE	M0	N1	T3	Stage IV	High Grade	DECEASED	M0	N1	T3b	Stage IV	High Grade
TCGA.K4.A5RH.01	0	276	0	276	NA	NA	1	196	69	MALE	NA	N0	T3	Stage III	High Grade	LIVING	MX	N0	T3a	Stage III	High Grade
TCGA.K4.A4AC.01	1	278	1	278	NA	NA	1	170	83	MALE	NA	N0	T2	Stage II	High Grade	DECEASED	MX	N0	T2b	Stage II	High Grade
TCGA.YC.A8S6.01	0	293	0	293	0	293	0	293	71	MALE	NA	N0	T2	Stage II	High Grade	LIVING	MX	N0	T2a	Stage II	High Grade
TCGA.DK.A3IV.01	1	294	1	294	NA	NA	1	212	60	MALE	M0	NA	NA	Stage II	High Grade	DECEASED	M0	NX		Stage II	High Grade
TCGA.FD.A6TI.01	1	294	0	294	NA	NA	0	294	73	MALE	NA	N1	T4	Stage IV	High Grade	DECEASED	MX	N1	T4b	Stage IV	High Grade
TCGA.BT.A3PK.01	1	303	1	303	NA	NA	1	303	80	MALE	NA	N0	T2	Stage II	High Grade	DECEASED	MX	N0	T2b	Stage II	High Grade
TCGA.4Z.AA86.01	1	311	1	311	NA	NA	1	136	66	MALE	M0	N1	T3	Stage IV	High Grade	DECEASED	M0	N1	T3a	Stage IV	High Grade
TCGA.DK.A3WX.01	1	321	1	321	NA	NA	1	167	67	FEMALE	M0	N0	T3	Stage III	High Grade	DECEASED	M0	N0	T3	Stage III	High Grade
TCGA.GU.AATO.01	1	324	1	324	NA	NA	1	324	75	MALE	NA	N2	T4	Stage IV	High Grade	DECEASED	MX	N2	T4a	Stage IV	High Grade
TCGA.FJ.A3ZE.01	1	324	1	324	NA	NA	1	152	65	MALE	M1	N3	NA	Stage IV	High Grade	DECEASED	M1	N3		Stage IV	High Grade
TCGA.FD.A5BT.01	1	328	0	328	NA	NA	0	328	84	MALE	NA	N0	T3	Stage III	High Grade	DECEASED	MX	N0	T3b	Stage III	High Grade
TCGA.FD.A6TK.01	0	330	0	330	0	330	0	330	60	MALE	NA	N0	T3	Stage III	High Grade	LIVING	MX	N0	T3a	Stage III	High Grade
TCGA.GU.A42P.01	1	332	0	332	NA	NA	0	332	72	MALE	M0	N1	T3	Stage IV	High Grade	DECEASED	M0	N1	T3a	Stage IV	High Grade
TCGA.CF.A47S.01	0	333	0	333	0	333	0	333	41	MALE	M0	N0	T2	Stage II	Low Grade	LIVING	M0	N0	T2	Stage II	Low Grade
TCGA.FT.A61P.01	0	337	0	337	NA	NA	0	337	76	MALE	NA	N2	T3	Stage IV	High Grade	LIVING	MX	N2	T3b	Stage IV	High Grade
TCGA.DK.AA75.01	1	340	1	340	NA	NA	1	328	82	MALE	M0	N0	T3	Stage III	High Grade	DECEASED	M0	N0	T3	Stage III	High Grade
TCGA.GU.A42Q.01	1	344	0	344	0	344	0	344	67	MALE	M0	N0	T3	Stage III	High Grade	DECEASED	M0	N0	T3b	Stage III	High Grade
TCGA.XF.AAMH.01	1	344	1	344	NA	NA	1	313	80	MALE	NA	N1	T3	Stage IV	High Grade	DECEASED	MX	N1	T3b	Stage IV	High Grade
TCGA.CF.A8HX.01	0	345	0	345	0	345	0	345	55	FEMALE	M0	N0	T2	Stage II	High Grade	LIVING	M0	N0	T2	Stage II	High Grade
TCGA.CF.A8HY.01	0	345	0	345	0	345	0	345	59	MALE	M0	N0	T2	Stage II	High Grade	LIVING	M0	N0	T2	Stage II	High Grade
TCGA.K4.A5RI.01	1	356	1	356	NA	NA	1	236	67	FEMALE	NA	N0	T3	Stage III	High Grade	DECEASED	MX	N0	T3a	Stage III	High Grade
TCGA.K4.AAQO.01	0	359	0	359	NA	NA	0	359	56	MALE	NA	N0	T3	Stage III	High Grade	LIVING	MX	N0	T3a	Stage III	High Grade
TCGA.CF.A9FF.01	0	361	0	361	0	361	0	361	52	MALE	M0	N0	T2	Stage II	High Grade	LIVING	M0	N0	T2	Stage II	High Grade
TCGA.XF.A9SW.01	1	362	1	362	NA	NA	1	362	85	MALE	NA	N2	T3	Stage IV	High Grade	DECEASED	MX	N2	T3b	Stage IV	High Grade
TCGA.2F.A9KP.01	1	364	1	364	NA	NA	1	343	66	MALE	NA	N2	T3	Stage IV	High Grade	DECEASED	MX	N2	T3a	Stage IV	High Grade
TCGA.YF.AA3L.01	0	364	0	364	0	364	0	364	47	FEMALE	NA	N0	T2	Stage II	High Grade	LIVING	MX	N0	T2b	Stage II	High Grade
TCGA.CF.A5UA.01	0	365	0	365	0	365	0	365	67	MALE	M0	N0	T2	Stage II	Low Grade	LIVING	M0	N0	T2	Stage II	Low Grade
TCGA.DK.AA76.01	0	366	0	366	0	366	0	366	64	FEMALE	M0	N0	NA	Stage II	High Grade	LIVING	M0	N0		Stage II	High Grade
TCGA.CF.A47W.01	0	368	0	368	0	368	0	368	42	MALE	M0	N0	T2	Stage II	Low Grade	LIVING	M0	N0	T2	Stage II	Low Grade
TCGA.CF.A7I0.01	0	368	0	368	0	368	0	368	54	MALE	M0	N0	T2	Stage II	Low Grade	LIVING	M0	N0	T2	Stage II	Low Grade
TCGA.CF.A3MG.01	0	369	0	369	0	369	0	369	48	MALE	M0	N0	T2	Stage II	Low Grade	LIVING	M0	N0	T2	Stage II	Low Grade
TCGA.HQ.A5NE.01	1	370	1	370	1	211	1	211	57	MALE	M0	N0	T3	Stage III	High Grade	DECEASED	M0	N0	T3	Stage III	High Grade
TCGA.BT.A20O.01	1	370	1	370	NA	NA	1	315	75	MALE	NA	N0	T3	Stage III	High Grade	DECEASED	MX	N0	T3a	Stage III	High Grade
TCGA.CF.A3MI.01	0	370	0	370	0	370	0	370	62	MALE	M0	N0	T2	Stage II	Low Grade	LIVING	M0	N0	T2	Stage II	Low Grade
TCGA.PQ.A6FI.01	0	372	0	372	0	372	0	372	70	MALE	NA	N0	T2	Stage II	High Grade	LIVING	MX	N0	T2a	Stage II	High Grade
TCGA.ZF.AA5P.01	0	372	0	372	NA	NA	0	372	65	MALE	M0	N2	T2	Stage IV	High Grade	LIVING	M0	N2	T2b	Stage IV	High Grade
TCGA.CF.A47Y.01	0	373	0	373	0	373	0	373	55	MALE	M0	N0	T2	Stage II	Low Grade	LIVING	M0	N0	T2	Stage II	Low Grade
TCGA.FD.A6TE.01	0	376	0	376	NA	NA	1	321	54	MALE	NA	N2	T3	Stage IV	High Grade	LIVING	MX	N2	T3a	Stage IV	High Grade
TCGA.BL.A5ZZ.01	0	377	0	377	1	242	1	242	80	FEMALE	NA	N0	T4	Stage III	High Grade	LIVING	MX	N0	T4a	Stage III	High Grade
TCGA.CF.A47V.01	0	379	0	379	0	379	0	379	52	MALE	M0	N0	T2	Stage II	High Grade	LIVING	M0	N0	T2	Stage II	High Grade
TCGA.CF.A1HS.01	0	382	0	382	1	133	1	133	75	FEMALE	M0	N0	T3	Stage III	High Grade	LIVING	M0	N0	T3	Stage III	High Grade
TCGA.CF.A3MF.01	0	383	0	383	0	383	0	383	34	MALE	M0	N0	T3	Stage III	Low Grade	LIVING	M0	N0	T3	Stage III	Low Grade
TCGA.FD.A3B8.01	0	384	0	384	0	384	0	384	56	MALE	NA	N0	T2	Stage II	High Grade	LIVING	MX	N0	T2b	Stage II	High Grade
TCGA.CF.A47X.01	0	384	0	384	0	384	0	384	60	MALE	M0	N0	T2	Stage II	Low Grade	LIVING	M0	N0	T2	Stage II	Low Grade
TCGA.FJ.A3Z9.01	1	385	0	385	0	385	0	385	72	MALE	M0	N0	NA	NA	High Grade	DECEASED	M0	N0	TX		High Grade
TCGA.CF.A47T.01	1	385	1	385	1	139	1	139	58	FEMALE	M0	N0	T2	Stage II	Low Grade	DECEASED	M0	N0	T2	Stage II	Low Grade
TCGA.FD.A6TD.01	1	386	0	386	0	386	0	386	77	MALE	NA	N0	T3	Stage III	High Grade	DECEASED	MX	N0	T3a	Stage III	High Grade
TCGA.XF.A9SV.01	1	388	1	388	NA	NA	1	237	82	MALE	M1	N2	T4	Stage IV	High Grade	DECEASED	M1	N2	T4a	Stage IV	High Grade
TCGA.CF.A1HR.01	0	389	0	389	1	294	1	294	62	MALE	M0	N0	T3	Stage III	High Grade	LIVING	M0	N0	T3	Stage III	High Grade
TCGA.FD.A3SS.01	1	391	1	391	NA	NA	1	220	66	MALE	NA	N3	T4	Stage IV	High Grade	DECEASED	MX	N3	T4	Stage IV	High Grade
TCGA.CU.A0YN.01	1	393	NA	393	NA	NA	0	393	60	MALE	M0	N0	T3	Stage III	High Grade	DECEASED	M0	N0	T3a	Stage III	High Grade
TCGA.E7.A85H.01	0	394	0	394	0	394	0	394	64	MALE	M0	N0	T3	Stage III	High Grade	LIVING	M0	N0	T3	Stage III	High Grade
TCGA.CF.A9FM.01	0	398	0	398	0	398	0	398	50	MALE	M0	N0	T1	Stage I	High Grade	LIVING	M0	N0	T1	Stage I	High Grade
TCGA.CF.A3MH.01	0	398	0	398	0	398	0	398	75	MALE	M0	N0	T2	Stage II	Low Grade	LIVING	M0	N0	T2	Stage II	Low Grade
TCGA.CF.A5U8.01	0	399	0	399	0	399	0	399	59	MALE	M0	N0	T2	Stage II	Low Grade	LIVING	M0	N0	T2	Stage II	Low Grade
TCGA.BT.A0YX.01	1	400	1	400	NA	NA	1	326	70	FEMALE	M0	N0	T3	Stage III	High Grade	DECEASED	M0	N0	T3b	Stage III	High Grade
TCGA.FD.A62S.01	1	406	1	406	NA	NA	1	306	60	FEMALE	NA	N0	T3	Stage III	High Grade	DECEASED	MX	N0	T3b	Stage III	High Grade
TCGA.ZF.A9RD.01	1	408	NA	408	NA	NA	0	408	75	FEMALE	NA	N2	T3	Stage IV	High Grade	DECEASED	MX	N2	T3a	Stage IV	High Grade
TCGA.MV.A51V.01	0	410	0	410	0	410	0	410	75	MALE	M0	N0	T3	Stage III	High Grade	LIVING	M0	N0	T3a	Stage III	High Grade
TCGA.DK.AA6Q.01	1	413	1	413	NA	NA	1	285	61	FEMALE	M0	N1	T3	Stage IV	High Grade	DECEASED	M0	N1	T3	Stage IV	High Grade
TCGA.DK.A3IL.01	1	413	0	413	NA	NA	0	413	79	FEMALE	M0	N2	T3	Stage IV	High Grade	DECEASED	M0	N2	T3	Stage IV	High Grade
TCGA.CU.A72E.01	1	413	1	413	NA	NA	1	256	76	MALE	M0	N2	T3	Stage IV	High Grade	DECEASED	M0	N2	T3b	Stage IV	High Grade
TCGA.DK.AA6W.01	1	415	1	415	NA	NA	1	379	78	MALE	M0	N0	T2	Stage II	High Grade	DECEASED	M0	N0	T2	Stage II	High Grade
TCGA.YF.AA3M.01	0	415	0	415	1	381	1	381	57	MALE	NA	NA	T2	Stage II	High Grade	LIVING	MX	NX	T2a	Stage II	High Grade
TCGA.DK.AA71.01	0	415	0	415	NA	NA	0	415	71	MALE	M0	N0	T2	Stage II	High Grade	LIVING	M0	N0	T2b	Stage II	High Grade
TCGA.E7.A7PW.01	0	416	0	416	1	174	1	174	63	MALE	M0	NA	T3	Stage III	High Grade	LIVING	M0	NX	T3a	Stage III	High Grade
TCGA.XF.A9T8.01	1	418	NA	418	NA	NA	0	418	64	MALE	NA	N0	T3	Stage III	High Grade	DECEASED	MX	N0	T3b	Stage III	High Grade
TCGA.GC.A6I3.01	0	423	0	423	NA	NA	0	423	90	FEMALE	NA	N1	T3	Stage IV	High Grade	LIVING	MX	N1	T3a	Stage IV	High Grade
TCGA.CF.A27C.01	0	425	0	425	0	425	0	425	52	MALE	M0	N0	T3	Stage III	High Grade	LIVING	M0	N0	T3	Stage III	High Grade
TCGA.E7.A7XN.01	0	428	0	428	NA	NA	1	190	66	MALE	M0	N0	T3	Stage III	High Grade	LIVING	M0	N0	T3	Stage III	High Grade
TCGA.GC.A3RD.01	0	428	0	428	0	428	0	428	83	FEMALE	M0	N0	T3	Stage III	High Grade	LIVING	M0	N0	T3a	Stage III	High Grade
TCGA.R3.A69X.01	0	433	0	433	0	433	0	433	70	MALE	M0	N0	T3	Stage III	High Grade	LIVING	M0	N0	T3a	Stage III	High Grade
TCGA.GV.A3JV.01	1	434	1	434	NA	NA	1	134	66	MALE	NA	N1	T3	Stage IV	High Grade	DECEASED	MX	N1	T3b	Stage IV	High Grade
TCGA.E7.A97P.01	1	437	0	437	0	437	0	437	73	MALE	M0	NA	T2	Stage II	High Grade	DECEASED	M0	NX	T2	Stage II	High Grade
TCGA.BT.A20T.01	1	453	1	453	NA	NA	1	314	63	MALE	M0	N1	T3	Stage IV	High Grade	DECEASED	M0	N1	T3b	Stage IV	High Grade
TCGA.XF.A9SP.01	1	454	1	454	NA	NA	1	310	59	MALE	NA	N0	T3	Stage III	High Grade	DECEASED	MX	N0	T3b	Stage III	High Grade
TCGA.BT.A20U.01	1	455	0	455	0	455	0	455	70	FEMALE	M0	N0	T3	Stage III	High Grade	DECEASED	M0	N0	T3a	Stage III	High Grade
TCGA.FD.A43S.01	0	455	0	455	0	455	0	455	71	FEMALE	NA	N0	T3	Stage III	High Grade	LIVING	MX	N0	T3b	Stage III	High Grade
TCGA.DK.AA6P.01	0	457	0	457	NA	NA	1	16	72	FEMALE	M0	N0	NA	Stage II	High Grade	LIVING	M0	N0		Stage II	High Grade
TCGA.CU.A0YR.01	1	460	1	460	NA	NA	1	219	83	MALE	M0	N2	T2	Stage IV	High Grade	DECEASED	M0	N2	T2	Stage IV	High Grade
TCGA.4Z.AA84.01	0	460	0	460	NA	NA	0	460	61	MALE	M1	N2	T3	Stage IV	High Grade	LIVING	M1	N2	T3a	Stage IV	High Grade
TCGA.LC.A66R.01	0	466	0	466	NA	NA	0	466	78	MALE	NA	N2	T4	Stage IV	High Grade	LIVING	MX	N2	T4a	Stage IV	High Grade
TCGA.E7.A8O7.01	0	466	0	466	0	466	0	466	52	MALE	M0	N0	T2	Stage II	Low Grade	LIVING	M0	N0	T2	Stage II	Low Grade
TCGA.XF.A8HG.01	1	467	1	467	1	398	1	398	69	MALE	NA	N0	T3	Stage III	High Grade	DECEASED	MX	N0	T3b	Stage III	High Grade
TCGA.E5.A4TZ.01	1	467	1	467	NA	NA	1	435	64	MALE	NA	N2	T4	Stage IV	High Grade	DECEASED	MX	N2	T4b	Stage IV	High Grade
TCGA.DK.AA6X.01	0	467	0	467	NA	NA	0	467	63	MALE	M0	N0	NA	Stage II	High Grade	LIVING	M0	N0		Stage II	High Grade
TCGA.K4.A6MB.01	0	469	0	469	NA	NA	0	469	64	MALE	NA	N1	T3	Stage IV	High Grade	LIVING	MX	N1	T3b	Stage IV	High Grade
TCGA.FD.A43Y.01	1	474	0	474	0	474	0	474	65	MALE	NA	N0	T4	Stage III	High Grade	DECEASED	MX	N0	T4	Stage III	High Grade
TCGA.LT.A5Z6.01	0	474	0	474	0	474	0	474	56	MALE	NA	NA	NA	Stage II	High Grade	LIVING	MX	NX		Stage II	High Grade
TCGA.DK.A1AG.01	0	475	0	475	0	475	0	475	65	MALE	M0	N0	T3	Stage III	High Grade	LIVING	M0	N0	T3	Stage III	High Grade
TCGA.DK.A6B2.01	0	477	0	477	NA	NA	1	268	70	MALE	M0	N1	T3	Stage IV	High Grade	LIVING	M0	N1	T3	Stage IV	High Grade
TCGA.GU.A766.01	0	480	0	480	NA	NA	0	480	62	MALE	NA	N0	T2	Stage II	High Grade	LIVING	MX	N0	T2a	Stage II	High Grade
TCGA.GC.A3OO.01	0	481	0	481	0	481	0	481	79	MALE	M0	N0	T2	Stage II	High Grade	LIVING	M0	N0	T2b	Stage II	High Grade
TCGA.GC.A3RC.01	0	484	0	484	0	484	0	484	59	MALE	M0	N0	T2	Stage II	High Grade	LIVING	M0	N0	T2b	Stage II	High Grade
TCGA.G2.A2EK.01	0	485	0	485	NA	NA	1	485	57	MALE	M0	N0	NA	Stage II	High Grade	LIVING	M0	N0		Stage II	High Grade
TCGA.XF.A9SK.01	1	486	1	486	NA	NA	1	382	65	MALE	NA	N1	T3	Stage IV	High Grade	DECEASED	MX	N1	T3b	Stage IV	High Grade
TCGA.DK.A1AE.01	0	491	0	491	NA	NA	1	211	84	MALE	M0	N0	T3	Stage III	High Grade	LIVING	M0	N0	T3	Stage III	High Grade
TCGA.BT.A2LB.01	1	492	0	492	0	492	0	492	73	FEMALE	M0	N0	T3	Stage III	High Grade	DECEASED	M0	N0	T3a	Stage III	High Grade
TCGA.XF.A9T4.01	1	495	1	495	NA	NA	1	182	48	MALE	NA	N1	T2	Stage IV	High Grade	DECEASED	MX	N1	T2b	Stage IV	High Grade
TCGA.4Z.AA7M.01	0	495	0	495	0	495	0	495	65	MALE	M0	N0	T3	Stage III	High Grade	LIVING	M0	N0	T3a	Stage III	High Grade
TCGA.K4.A83P.01	0	495	0	495	NA	NA	1	70	77	MALE	NA	N1	T4	Stage IV	NA	LIVING	MX	N1	T4a	Stage IV
TCGA.S5.AA26.01	0	503	0	503	0	503	0	503	46	MALE	NA	N0	T3	Stage III	High Grade	LIVING	MX	N0	T3a	Stage III	High Grade
TCGA.PQ.A6FN.01	0	507	0	507	NA	NA	0	507	78	FEMALE	NA	N0	T3	Stage III	High Grade	LIVING	MX	N0	T3a	Stage III	High Grade
TCGA.DK.A1AB.01	1	508	NA	508	NA	NA	1	364	74	FEMALE	M0	N2	T4	Stage IV	High Grade	DECEASED	M0	N2	T4a	Stage IV	High Grade
TCGA.E7.A519.01	0	508	0	508	0	508	0	508	72	MALE	M0	NA	T2	Stage II	High Grade	LIVING	M0	NX	T2b	Stage II	High Grade
TCGA.4Z.AA7Q.01	1	510	0	510	NA	NA	0	510	79	MALE	M0	NA	T3	Stage III	High Grade	DECEASED	M0	NX	T3a	Stage III	High Grade
TCGA.FD.A3B4.01	1	510	1	510	1	359	1	359	55	FEMALE	NA	N0	T4	Stage III	High Grade	DECEASED	MX	N0	T4a	Stage III	High Grade
TCGA.4Z.AA7O.01	0	512	0	512	0	512	0	512	64	MALE	M0	N0	T2	Stage II	High Grade	LIVING	M0	N0	T2a	Stage II	High Grade
TCGA.4Z.AA7R.01	1	522	1	522	NA	NA	1	353	73	MALE	M0	N0	T4	Stage IV	High Grade	DECEASED	M0	N0	T4b	Stage IV	High Grade
TCGA.BT.A2LA.01	0	522	0	522	0	522	0	522	54	MALE	M0	N0	T3	Stage III	High Grade	LIVING	M0	N0	T3a	Stage III	High Grade
TCGA.FJ.A3ZF.01	0	524	0	524	0	524	0	524	73	MALE	M0	N0	NA	Stage III	High Grade	LIVING	M0	N0		Stage III	High Grade
TCGA.5N.A9KM.01	1	530	1	530	1	276	1	276	73	FEMALE	NA	N0	T4	Stage III	High Grade	DECEASED	MX	N0	T4a	Stage III	High Grade
TCGA.UY.A78K.01	1	536	NA	536	NA	NA	0	536	60	MALE	NA	N2	NA	Stage IV	High Grade	DECEASED	MX	N2		Stage IV	High Grade
TCGA.G2.A3VY.01	0	536	0	536	NA	NA	0	536	66	MALE	NA	NA	NA	Stage II	High Grade	LIVING				Stage II	High Grade
TCGA.DK.A1AF.01	0	536	0	536	NA	NA	1	283	84	FEMALE	M0	N2	T3	Stage IV	High Grade	LIVING	M0	N2	T3	Stage IV	High Grade
TCGA.DK.A3IQ.01	1	539	1	539	1	250	1	250	74	MALE	M0	N0	T3	Stage III	High Grade	DECEASED	M0	N0	T3	Stage III	High Grade
TCGA.K4.A5RJ.01	0	539	0	539	0	539	0	539	75	MALE	NA	N0	T2	Stage II	High Grade	LIVING	MX	N0	T2b	Stage II	High Grade
TCGA.GC.A3WC.01	0	540	0	540	0	540	0	540	80	FEMALE	NA	N0	T3	Stage III	High Grade	LIVING	MX	N0	T3	Stage III	High Grade
TCGA.UY.A9PD.01	0	542	0	542	0	542	0	542	80	MALE	NA	N0	T3	Stage III	High Grade	LIVING	MX	N0	T3a	Stage III	High Grade
TCGA.BT.A20P.01	1	544	NA	544	NA	NA	0	544	81	FEMALE	M0	N0	T3	Stage III	High Grade	DECEASED	M0	N0	T3a	Stage III	High Grade
TCGA.XF.A8HI.01	1	544	1	544	NA	NA	1	468	57	FEMALE	NA	N2	T2	Stage IV	High Grade	DECEASED	MX	N2	T2b	Stage IV	High Grade
TCGA.DK.A2I1.01	0	546	0	546	0	546	0	546	73	FEMALE	M0	N0	T2	Stage II	High Grade	LIVING	M0	N0	T2b	Stage II	High Grade
TCGA.DK.A3X2.01	1	547	1	547	NA	NA	1	533	85	MALE	M0	N2	T3	Stage IV	High Grade	DECEASED	M0	N2	T3	Stage IV	High Grade
TCGA.FD.A3SM.01	1	547	1	547	NA	NA	1	144	70	MALE	M1	N2	T3	Stage IV	High Grade	DECEASED	M1	N2	T3a	Stage IV	High Grade
TCGA.FD.A5C0.01	1	550	1	550	NA	NA	1	27	61	MALE	NA	N2	T3	Stage IV	High Grade	DECEASED	MX	N2	T3a	Stage IV	High Grade
TCGA.DK.A1A7.01	0	560	0	560	NA	NA	1	112	67	FEMALE	M0	N2	T3	Stage IV	High Grade	LIVING	M0	N2	T3	Stage IV	High Grade
TCGA.CU.A3KJ.01	0	562	0	562	NA	NA	1	166	75	MALE	M0	N0	T3	Stage III	High Grade	LIVING	M0	N0	T3b	Stage III	High Grade
TCGA.CF.A9FL.01	1	565	1	565	1	322	1	322	85	MALE	M0	N0	T3	Stage III	High Grade	DECEASED	M0	N0	T3b	Stage III	High Grade
TCGA.XF.AAN7.01	1	565	1	565	NA	NA	1	321	60	MALE	NA	N1	T3	Stage IV	High Grade	DECEASED	MX	N1	T3a	Stage IV	High Grade
TCGA.DK.AA6T.01	0	572	0	572	0	572	0	572	63	MALE	M0	N0	NA	Stage II	High Grade	LIVING	M0	N0		Stage II	High Grade
TCGA.FD.A6TB.01	0	572	0	572	0	572	0	572	82	MALE	NA	N0	T3	Stage III	High Grade	LIVING	MX	N0	T3a	Stage III	High Grade
TCGA.YC.A89H.01	0	573	0	573	0	573	0	573	78	FEMALE	NA	NA	NA	Stage II	High Grade	LIVING	MX			Stage II	High Grade
TCGA.XF.A9T2.01	1	575	NA	575	NA	NA	0	575	54	MALE	NA	N0	T3	Stage III	High Grade	DECEASED	MX	N0	T3b	Stage III	High Grade
TCGA.GU.A42R.01	1	577	1	577	NA	NA	1	91	68	MALE	NA	N2	T4	Stage IV	High Grade	DECEASED	MX	N2	T4a	Stage IV	High Grade
TCGA.DK.A1AA.01	0	578	0	578	0	578	0	578	57	MALE	M0	N0	T3	Stage III	High Grade	LIVING	M0	N0	T3	Stage III	High Grade
TCGA.DK.AA6U.01	0	578	0	578	0	578	0	578	64	MALE	M0	N0	NA	Stage II	NA	LIVING	M0	N0		Stage II
TCGA.BT.A20J.01	1	579	1	579	NA	NA	1	254	75	MALE	NA	N0	T2	Stage II	High Grade	DECEASED	MX	N0	T2b	Stage II	High Grade
TCGA.GV.A40G.01	0	580	0	580	0	580	0	580	77	MALE	NA	N0	T2	Stage II	High Grade	LIVING	MX	N0	T2a	Stage II	High Grade
TCGA.GV.A3JX.01	0	581	0	581	0	581	0	581	59	MALE	NA	N0	T3	Stage III	High Grade	LIVING	MX	N0	T3b	Stage III	High Grade
TCGA.GC.A3RB.01	0	582	0	582	0	582	0	582	54	MALE	M0	N0	T3	Stage III	High Grade	LIVING	M0	N0	T3b	Stage III	High Grade
TCGA.FD.A5BU.01	0	588	0	588	0	588	0	588	76	FEMALE	NA	N0	T2	Stage II	High Grade	LIVING	MX	N0	T2b	Stage II	High Grade
TCGA.ZF.AA54.01	1	590	NA	590	NA	NA	0	590	71	MALE	NA	NA	T3	Stage III	High Grade	DECEASED	MX	NX	T3	Stage III	High Grade
TCGA.H4.A2HQ.01	0	590	0	590	NA	NA	1	318	64	FEMALE	M1	NA	NA	Stage IV	High Grade	LIVING	M1	NX		Stage IV	High Grade
TCGA.BT.A20Q.01	1	593	1	593	NA	NA	1	593	73	MALE	M0	N2	T3	Stage IV	High Grade	DECEASED	M0	N2	T3b	Stage IV	High Grade
TCGA.ZF.AA4T.01	1	599	1	599	NA	NA	1	511	65	MALE	NA	N2	T4	Stage IV	High Grade	DECEASED	MX	N2	T4	Stage IV	High Grade
TCGA.FD.A3SR.01	1	602	1	602	NA	NA	1	372	68	MALE	NA	N2	T4	Stage IV	High Grade	DECEASED	MX	N2	T4a	Stage IV	High Grade
TCGA.GV.A3JZ.01	0	603	0	603	NA	NA	0	603	55	MALE	NA	N3	T4	Stage IV	High Grade	LIVING	MX	N3	T4a	Stage IV	High Grade
TCGA.GU.A764.01	0	610	0	610	0	610	0	610	66	MALE	NA	N0	T2	Stage II	High Grade	LIVING	MX	N0	T2b	Stage II	High Grade
TCGA.G2.A3IE.01	1	612	1	612	NA	NA	1	612	51	MALE	NA	NA	NA	Stage II	High Grade	DECEASED	MX	NX		Stage II	High Grade
TCGA.ZF.A9RN.01	1	615	1	615	NA	NA	1	516	67	FEMALE	M0	NA	T3	Stage III	High Grade	DECEASED	M0	NX	T3b	Stage III	High Grade
TCGA.GV.A3QF.01	1	617	0	617	NA	NA	0	617	79	MALE	NA	N2	T3	Stage IV	High Grade	DECEASED	MX	N2	T3b	Stage IV	High Grade
TCGA.DK.AA77.01	0	618	0	618	NA	NA	1	467	61	MALE	M0	N0	T2	Stage II	High Grade	LIVING	M0	N0	T2a	Stage II	High Grade
TCGA.BT.A2LD.01	1	623	1	623	NA	NA	1	555	78	FEMALE	M0	N1	T3	Stage IV	High Grade	DECEASED	M0	N1	T3a	Stage IV	High Grade
TCGA.GC.A3I6.01	1	630	1	630	NA	NA	1	546	45	MALE	M0	N0	T3	Stage III	High Grade	DECEASED	M0	N0	T3a	Stage III	High Grade
TCGA.DK.A3WW.01	0	633	0	633	0	633	0	633	57	MALE	M0	N0	T3	Stage III	High Grade	LIVING	M0	N0	T3	Stage III	High Grade
TCGA.FD.A43U.01	0	636	0	636	NA	NA	1	497	70	MALE	NA	N2	T4	Stage IV	High Grade	LIVING	MX	N2	T4a	Stage IV	High Grade
TCGA.GD.A3OS.01	0	638	0	638	NA	NA	1	223	54	FEMALE	NA	NA	NA	Stage II	High Grade	LIVING	MX	NX		Stage II	High Grade
TCGA.XF.A9SY.01	0	640	0	640	NA	NA	1	168	60	FEMALE	NA	N2	T3	Stage IV	High Grade	LIVING	MX	N2	T3b	Stage IV	High Grade
TCGA.LT.A8JT.01	0	641	0	641	0	641	0	641	69	FEMALE	M0	N0	T2	Stage II	High Grade	LIVING	M0	N0	T2a	Stage II	High Grade
TCGA.ZF.A9R2.01	0	642	0	642	0	642	0	642	75	MALE	M0	N0	T2	Stage II	High Grade	LIVING	M0	N0	T2b	Stage II	High Grade
TCGA.K4.A3WV.01	0	646	0	646	NA	NA	0	646	77	FEMALE	NA	N0	T2	Stage II	High Grade	LIVING	MX	N0	T2b	Stage II	High Grade
TCGA.DK.A3IT.01	0	648	0	648	0	648	0	648	62	MALE	M0	N0	T3	Stage III	High Grade	LIVING	M0	N0	T3	Stage III	High Grade
TCGA.GV.A3JW.01	0	649	0	649	NA	NA	1	271	74	MALE	NA	NA	T2	Stage II	High Grade	LIVING	MX	NX	T2	Stage II	High Grade
TCGA.GC.A3BM.01	1	651	1	651	NA	NA	1	651	70	MALE	M0	N0	T2	Stage II	High Grade	DECEASED	M0	N0	T2b	Stage II	High Grade
TCGA.DK.A1A3.01	1	665	1	665	NA	NA	1	665	60	MALE	M0	N2	T3	Stage IV	High Grade	DECEASED	M0	N2	T3	Stage IV	High Grade
TCGA.ZF.A9R7.01	0	665	0	665	0	665	0	665	76	FEMALE	M0	NA	NA	Stage II	High Grade	LIVING	M0	NX		Stage II	High Grade
TCGA.E7.A4IJ.01	1	674	1	674	1	620	1	620	56	MALE	M0	NA	T2	Stage II	High Grade	DECEASED	M0	NX	T2b	Stage II	High Grade
TCGA.ZF.A9R0.01	1	680	1	680	NA	NA	1	559	82	MALE	M0	NA	T3	Stage III	High Grade	DECEASED	M0	NX	T3b	Stage III	High Grade
TCGA.FD.A3N5.01	1	685	1	685	NA	NA	1	346	69	MALE	NA	N0	T2	Stage II	High Grade	DECEASED	MX	N0	T2b	Stage II	High Grade
TCGA.UY.A78M.01	1	690	1	690	NA	NA	1	690	81	FEMALE	NA	N2	T2	Stage IV	High Grade	DECEASED	MX	N2	T2	Stage IV	High Grade
TCGA.GV.A6ZA.01	0	691	0	691	0	691	0	691	54	MALE	NA	N0	T2	Stage II	High Grade	LIVING	MX	N0	T2b	Stage II	High Grade
TCGA.G2.A2EC.01	1	696	1	696	NA	NA	1	679	58	FEMALE	M0	N0	NA	Stage II	High Grade	DECEASED	M0	N0		Stage II	High Grade
TCGA.FD.A43N.01	0	699	0	699	NA	NA	0	699	76	MALE	NA	N0	T3	Stage III	High Grade	LIVING	MX	N0	T3a	Stage III	High Grade
TCGA.C4.A0F6.01	0	700	0	700	NA	NA	0	700	82	FEMALE	M0	N0	T3	Stage III	High Grade	LIVING	M0	N0	T3b	Stage III	High Grade
TCGA.DK.A3IU.01	1	706	1	706	1	462	1	462	58	MALE	M0	N0	T2	Stage II	High Grade	DECEASED	M0	N0	T2b	Stage II	High Grade
TCGA.FD.A3SL.01	1	712	1	712	NA	NA	1	260	60	MALE	M1	N2	T4	Stage IV	High Grade	DECEASED	M1	N2	T4a	Stage IV	High Grade
TCGA.XF.A9SX.01	1	719	1	719	NA	NA	1	475	63	FEMALE	NA	N2	T3	Stage IV	High Grade	DECEASED	MX	N2	T3b	Stage IV	High Grade
TCGA.E7.A6ME.01	0	731	0	731	0	731	0	731	75	MALE	M0	NA	T2	Stage II	High Grade	LIVING	M0	NX	T2b	Stage II	High Grade
TCGA.2F.A9KO.01	1	734	1	734	NA	NA	1	651	63	MALE	M0	N1	T3	Stage IV	High Grade	DECEASED	M0	N1	T3	Stage IV	High Grade
TCGA.FD.A3SJ.01	1	739	1	739	NA	NA	1	281	59	MALE	NA	N2	T2	Stage IV	High Grade	DECEASED	MX	N2	T2b	Stage IV	High Grade
TCGA.E7.A6MF.01	0	750	0	750	0	750	0	750	37	MALE	M0	NA	T2	Stage II	Low Grade	LIVING	M0	NX	T2a	Stage II	Low Grade
TCGA.GC.A3YS.01	0	758	0	758	NA	NA	0	758	61	MALE	NA	N1	T3	Stage IV	High Grade	LIVING	MX	N1	T3a	Stage IV	High Grade
TCGA.K4.A3WS.01	0	761	0	761	0	761	0	761	66	MALE	NA	N0	T3	Stage III	High Grade	LIVING	MX	N0	T3a	Stage III	High Grade
TCGA.ZF.A9R1.01	0	773	0	773	NA	NA	1	758	81	MALE	M0	N1	T3	Stage IV	High Grade	LIVING	M0	N1	T3b	Stage IV	High Grade
TCGA.E7.A541.01	1	778	0	778	0	778	0	778	66	MALE	NA	N0	T2	Stage II	High Grade	DECEASED	MX	N0	T2b	Stage II	High Grade
TCGA.FD.A3SP.01	0	783	0	783	0	783	0	783	60	MALE	NA	N0	T3	Stage III	High Grade	LIVING	MX	N0	T3b	Stage III	High Grade
TCGA.BT.A3PJ.01	0	789	0	789	0	789	0	789	76	MALE	M0	N0	T3	Stage III	High Grade	LIVING	M0	N0	T3b	Stage III	High Grade
TCGA.BT.A20N.01	1	795	1	795	NA	NA	1	795	72	MALE	NA	N0	T3	Stage III	High Grade	DECEASED	MX	N0	T3a	Stage III	High Grade
TCGA.E7.A678.01	0	798	0	798	0	798	0	798	55	MALE	M0	N0	T3	Stage III	Low Grade	LIVING	M0	N0	T3	Stage III	Low Grade
TCGA.XF.A9T0.01	0	799	0	799	0	799	0	799	68	MALE	NA	N0	T3	Stage III	High Grade	LIVING	MX	N0	T3b	Stage III	High Grade
TCGA.GD.A2C5.01	0	812	0	812	NA	NA	1	214	53	FEMALE	NA	N2	T3	Stage IV	High Grade	LIVING	MX	N2	T3a	Stage IV	High Grade
TCGA.FD.A5BR.01	0	813	0	813	0	813	0	813	57	MALE	NA	N0	T2	Stage II	High Grade	LIVING	MX	N0	T2b	Stage II	High Grade
TCGA.G2.A2EL.01	1	819	1	819	NA	NA	1	105	77	MALE	M0	N0	NA	Stage II	High Grade	DECEASED	M0	N0		Stage II	High Grade
TCGA.E7.A677.01	0	820	0	820	0	820	0	820	81	MALE	M0	N0	T2	Stage II	Low Grade	LIVING	M0	N0	T2b	Stage II	Low Grade
TCGA.XF.AAN4.01	1	823	0	823	0	823	0	823	77	FEMALE	NA	N0	T3	Stage III	High Grade	DECEASED	MX	N0	T3b	Stage III	High Grade
TCGA.FD.A43P.01	0	832	0	832	0	832	0	832	74	MALE	NA	N0	T2	Stage II	High Grade	LIVING	MX	N0	T2a	Stage II	High Grade
TCGA.GV.A3QK.01	0	832	0	832	NA	NA	0	832	56	FEMALE	M0	N2	T4	Stage IV	High Grade	LIVING	M0	N2	T4a	Stage IV	High Grade
TCGA.FD.A5BZ.01	1	835	1	835	NA	NA	1	533	77	FEMALE	NA	N1	T3	Stage IV	High Grade	DECEASED	MX	N1	T3a	Stage IV	High Grade
TCGA.4Z.AA7W.01	0	840	0	840	1	760	1	760	55	MALE	M0	N0	T2	Stage II	High Grade	LIVING	M0	N0	T2a	Stage II	High Grade
TCGA.K4.A54R.01	0	842	0	842	0	842	0	842	59	MALE	NA	N0	T2	Stage II	High Grade	LIVING	MX	N0	T2b	Stage II	High Grade
TCGA.FD.A3N6.01	0	851	0	851	0	851	0	851	43	FEMALE	NA	N0	T2	Stage II	High Grade	LIVING	MX	N0	T2b	Stage II	High Grade
TCGA.XF.A9SZ.01	1	859	1	859	NA	NA	1	854	79	MALE	NA	N2	T3	Stage IV	High Grade	DECEASED	MX	N2	T3b	Stage IV	High Grade
TCGA.ZF.A9R9.01	1	864	1	864	NA	NA	1	629	58	MALE	NA	N2	T3	Stage IV	High Grade	DECEASED	MX	N2	T3b	Stage IV	High Grade
TCGA.BT.A42F.01	0	864	0	864	NA	NA	0	864	64	MALE	NA	N1	T4	Stage IV	High Grade	LIVING	MX	N1	T4a	Stage IV	High Grade
TCGA.BT.A42C.01	0	873	0	873	0	873	0	873	64	MALE	M0	N0	NA	Stage II	High Grade	LIVING	M0	N0		Stage II	High Grade
TCGA.FD.A3SN.01	0	887	0	887	NA	NA	1	110	79	MALE	NA	N0	T3	Stage III	High Grade	LIVING	MX	N0	T3b	Stage III	High Grade
TCGA.G2.AA3F.01	0	893	0	893	NA	NA	0	893	77	MALE	M0	N1	T3	Stage IV	High Grade	LIVING	M0	N1	T3	Stage IV	High Grade
TCGA.ZF.AA5H.01	0	897	0	897	NA	NA	1	177	60	FEMALE	M0	N2	T3	Stage IV	High Grade	LIVING	M0	N2	T3b	Stage IV	High Grade
TCGA.UY.A9PB.01	0	899	0	899	0	899	0	899	49	MALE	NA	N0	T3	Stage III	High Grade	LIVING	MX	N0	T3a	Stage III	High Grade
TCGA.E7.A3X6.01	1	904	1	904	1	369	1	369	70	MALE	M0	NA	T2	Stage II	Low Grade	DECEASED	M0	NX	T2	Stage II	Low Grade
TCGA.CU.A3YL.01	0	906	0	906	1	370	1	370	67	MALE	M0	N0	T4	Stage III	High Grade	LIVING	M0	N0	T4a	Stage III	High Grade
TCGA.ZF.A9R4.01	0	921	0	921	0	921	0	921	83	MALE	M0	NA	T2	Stage II	High Grade	LIVING	M0	NX	T2	Stage II	High Grade
TCGA.XF.AAN1.01	1	941	1	941	NA	NA	1	650	75	FEMALE	M0	N0	T4	Stage III	High Grade	DECEASED	M0	N0	T4a	Stage III	High Grade
TCGA.FJ.A3Z7.01	0	945	0	945	NA	NA	0	945	76	MALE	NA	N2	T4	Stage IV	High Grade	LIVING	MX	N2	T4a	Stage IV	High Grade
TCGA.ZF.A9R3.01	1	949	1	949	1	917	1	917	53	FEMALE	M0	NA	T2	Stage II	High Grade	DECEASED	M0	NX	T2	Stage II	High Grade
TCGA.GU.A763.01	0	997	0	997	NA	NA	1	303	72	MALE	M0	N0	T4	Stage III	High Grade	LIVING	M0	N0	T4	Stage III	High Grade
TCGA.GU.AATP.01	0	1003	0	1003	NA	NA	1	596	74	MALE	NA	N2	T2	Stage IV	High Grade	LIVING	MX	N2	T2	Stage IV	High Grade
TCGA.G2.A2ES.01	1	1004	1	1004	NA	NA	1	897	85	MALE	M0	N0	T3	Stage II	High Grade	DECEASED	M0	N0	T3b	Stage II	High Grade
TCGA.FD.A3B6.01	1	1005	0	1005	0	1005	0	1005	75	MALE	NA	N0	T2	Stage II	High Grade	DECEASED	MX	N0	T2b	Stage II	High Grade
TCGA.SY.A9G0.01	1	1008	0	1008	NA	NA	0	1008	82	MALE	M0	N1	T4	Stage IV	High Grade	DECEASED	M0	N1	T4	Stage IV	High Grade
TCGA.4Z.AA89.01	0	1029	0	1029	NA	NA	1	648	60	MALE	M0	N0	T4	Stage IV	High Grade	LIVING	M0	N0	T4b	Stage IV	High Grade
TCGA.ZF.AA4R.01	1	1036	1	1036	NA	NA	1	750	67	MALE	NA	N1	T3	Stage IV	High Grade	DECEASED	MX	N1	T3a	Stage IV	High Grade
TCGA.XF.A9SM.01	0	1048	0	1048	0	1048	0	1048	76	MALE	NA	N0	T3	Stage III	High Grade	LIVING	MX	N0	T3b	Stage III	High Grade
TCGA.4Z.AA7S.01	1	1064	0	1064	NA	NA	0	1064	66	MALE	M0	N0	T4	Stage III	High Grade	DECEASED	M0	N0	T4a	Stage III	High Grade
TCGA.UY.A9PA.01	0	1072	0	1072	0	1072	0	1072	48	MALE	NA	N0	T3	Stage III	High Grade	LIVING	MX	N0	T3a	Stage III	High Grade
TCGA.ZF.AA52.01	1	1077	NA	1077	NA	NA	0	1077	70	MALE	NA	NA	T3	Stage III	High Grade	DECEASED	MX	NX	T3a	Stage III	High Grade
TCGA.ZF.A9R5.01	0	1090	0	1090	0	1090	0	1090	59	MALE	M0	N0	T3	Stage III	High Grade	LIVING	M0	N0	T3	Stage III	High Grade
TCGA.KQ.A41P.01	0	1094	0	1094	NA	NA	1	178	76	MALE	M1	N3	T3	Stage IV	High Grade	LIVING	M1	N3	T3b	Stage IV	High Grade
TCGA.BT.A42E.01	0	1108	0	1108	0	1108	0	1108	74	MALE	M0	N0	T3	Stage III	High Grade	LIVING	M0	N0	T3a	Stage III	High Grade
TCGA.GV.A3QI.01	0	1110	0	1110	1	768	1	768	47	MALE	NA	N0	T3	Stage III	High Grade	LIVING	MX	N0	T3b	Stage III	High Grade
TCGA.DK.A6B6.01	0	1115	0	1115	0	1115	0	1115	57	MALE	NA	NA	NA	Stage II	High Grade	LIVING	MX	NX		Stage II	High Grade
TCGA.UY.A78L.01	0	1127	0	1127	NA	NA	1	355	62	MALE	NA	N1	NA	Stage IV	High Grade	LIVING	MX	N1		Stage IV	High Grade
TCGA.DK.AA6L.01	1	1163	1	1163	NA	NA	1	920	48	MALE	NA	N1	T3	Stage IV	High Grade	DECEASED	MX	N1	T3	Stage IV	High Grade
TCGA.HQ.A2OE.01	0	1174	0	1174	NA	NA	0	1174	69	MALE	NA	N2	T2	NA	NA	LIVING	MX	N2	T2a
TCGA.E5.A4U1.01	0	1181	0	1181	1	705	1	705	72	MALE	M0	N0	T2	Stage II	High Grade	LIVING	M0	N0	T2b	Stage II	High Grade
TCGA.SY.A9G5.01	0	1186	0	1186	0	1186	0	1186	66	MALE	M0	N0	T4	Stage III	High Grade	LIVING	M0	N0	T4a	Stage III	High Grade
TCGA.BL.A0C8.01	0	1219	0	1219	1	630	1	630	73	MALE	M0	NA	T1	Stage I	High Grade	LIVING	M0	NX	T1	Stage I	High Grade
TCGA.4Z.AA81.01	1	1270	0	1270	0	1270	0	1270	80	MALE	M0	N0	T2	Stage II	High Grade	DECEASED	M0	N0	T2b	Stage II	High Grade
TCGA.E5.A2PC.01	0	1326	0	1326	NA	NA	0	1326	61	FEMALE	NA	N1	T2	Stage IV	High Grade	LIVING	MX	N1	T2b	Stage IV	High Grade
TCGA.XF.AAMZ.01	1	1348	1	1348	NA	NA	1	1344	81	FEMALE	NA	N2	T3	Stage IV	High Grade	DECEASED	MX	N2	T3a	Stage IV	High Grade
TCGA.KQ.A41R.01	0	1350	0	1350	0	1350	0	1350	80	FEMALE	NA	N0	T2	Stage II	High Grade	LIVING	MX	N0	T2	Stage II	High Grade
TCGA.4Z.AA7N.01	1	1367	0	1367	0	1367	0	1367	65	MALE	M0	N0	T3	Stage III	High Grade	DECEASED	M0	N0	T3a	Stage III	High Grade
TCGA.XF.A8HB.01	0	1370	0	1370	0	1370	0	1370	50	FEMALE	NA	N0	T2	Stage II	High Grade	LIVING	MX	N0	T2b	Stage II	High Grade
TCGA.DK.A2HX.01	1	1420	0	1420	NA	NA	0	1420	80	FEMALE	M0	N2	T3	Stage IV	High Grade	DECEASED	M0	N2	T3	Stage IV	High Grade
TCGA.FD.A3SQ.01	1	1423	1	1423	NA	NA	1	991	62	MALE	NA	N2	T3	Stage IV	High Grade	DECEASED	MX	N2	T3a	Stage IV	High Grade
TCGA.KQ.A41Q.01	0	1429	0	1429	NA	NA	1	1314	89	MALE	NA	N0	T3	Stage III	High Grade	LIVING	MX	N0	T3b	Stage III	High Grade
TCGA.4Z.AA87.01	0	1454	0	1454	NA	NA	1	221	72	MALE	M0	N0	T4	Stage III	High Grade	LIVING	M0	N0	T4a	Stage III	High Grade
TCGA.ZF.A9RM.01	0	1455	0	1455	0	1455	0	1455	70	MALE	NA	N0	NA	Stage II	High Grade	LIVING	MX	N0	T0	Stage II	High Grade
TCGA.G2.A2EJ.01	0	1460	0	1460	1	910	1	910	56	FEMALE	M0	N0	NA	Stage II	High Grade	LIVING	M0	N0		Stage II	High Grade
TCGA.4Z.AA7Y.01	0	1522	0	1522	0	1522	0	1522	60	MALE	M0	N0	T2	Stage II	High Grade	LIVING	M0	N0	T2a	Stage II	High Grade
TCGA.DK.A3IS.01	0	1529	0	1529	0	1529	0	1529	68	MALE	M0	N0	T2	Stage II	High Grade	LIVING	M0	N0	T2a	Stage II	High Grade
TCGA.KQ.A41O.01	0	1538	0	1538	NA	NA	0	1538	84	MALE	M0	N1	T3	Stage IV	High Grade	LIVING	M0	N1	T3	Stage IV	High Grade
TCGA.DK.A6B5.01	0	1542	0	1542	NA	NA	0	1542	45	MALE	M0	N2	T4	Stage IV	High Grade	LIVING	M0	N2	T4a	Stage IV	High Grade
TCGA.4Z.AA82.01	1	1556	1	1556	NA	NA	1	1150	59	MALE	M0	N1	T2	Stage IV	High Grade	DECEASED	M0	N1	T2a	Stage IV	High Grade
TCGA.UY.A9PH.01	0	1561	0	1561	0	1561	0	1561	73	MALE	NA	N0	T2	Stage II	High Grade	LIVING	MX	N0	T2b	Stage II	High Grade
TCGA.DK.AA6M.01	0	1582	0	1582	NA	NA	0	1582	64	FEMALE	M0	N0	T2	Stage II	High Grade	LIVING	M0	N0	T2	Stage II	High Grade
TCGA.KQ.A41N.01	0	1604	0	1604	0	1604	0	1604	73	MALE	M0	N0	T3	Stage III	High Grade	LIVING	M0	N0	T3b	Stage III	High Grade
TCGA.DK.A6AW.01	0	1621	0	1621	0	1621	0	1621	70	MALE	M0	N0	T2	Stage II	High Grade	LIVING	M0	N0	T2a	Stage II	High Grade
TCGA.FD.A5BS.01	0	1639	0	1639	0	1639	0	1639	68	MALE	NA	N0	T3	Stage III	High Grade	LIVING	MX	N0	T3b	Stage III	High Grade
TCGA.ZF.AA58.01	0	1649	0	1649	NA	NA	0	1649	61	FEMALE	NA	N2	T3	Stage IV	High Grade	LIVING	MX	N2	T3a	Stage IV	High Grade
TCGA.XF.AAMJ.01	1	1670	0	1670	0	1670	0	1670	70	MALE	M0	N0	T3	Stage III	High Grade	DECEASED	M0	N0	T3b	Stage III	High Grade
TCGA.DK.AA74.01	0	1708	0	1708	0	1708	0	1708	75	MALE	M0	N0	T3	Stage III	High Grade	LIVING	M0	N0	T3	Stage III	High Grade
TCGA.ZF.AA51.01	0	1714	0	1714	0	1714	0	1714	69	FEMALE	M0	NA	T2	Stage II	High Grade	LIVING	M0	NX	T2	Stage II	High Grade
TCGA.XF.AAN0.01	1	1718	1	1718	NA	NA	1	603	68	MALE	M0	N2	T4	Stage IV	High Grade	DECEASED	M0	N2	T4a	Stage IV	High Grade
TCGA.ZF.AA53.01	0	1761	0	1761	0	1761	0	1761	60	MALE	M0	NA	T2	Stage II	High Grade	LIVING	M0	NX	T2	Stage II	High Grade
TCGA.FD.A5C1.01	0	1792	0	1792	0	1792	0	1792	61	FEMALE	NA	N0	T3	Stage III	High Grade	LIVING	MX	N0	T3b	Stage III	High Grade
TCGA.G2.A2EO.01	1	1804	0	1804	0	1804	0	1804	69	MALE	M0	N0	T3	Stage III	High Grade	DECEASED	M0	N0	T3a	Stage III	High Grade
TCGA.ZF.AA4V.01	0	1806	0	1806	0	1806	0	1806	66	MALE	M0	N0	T3	Stage III	High Grade	LIVING	M0	N0	T3b	Stage III	High Grade
TCGA.ZF.AA4W.01	0	1830	0	1830	1	1679	1	1679	56	MALE	NA	N0	T3	Stage III	High Grade	LIVING	MX	N0	T3b	Stage III	High Grade
TCGA.FD.A3NA.01	0	1845	0	1845	0	1845	1	1338	60	MALE	NA	N0	T2	Stage II	High Grade	LIVING	MX	N0	T2b	Stage II	High Grade
TCGA.XF.AAN2.01	1	1869	0	1869	0	1869	0	1869	73	MALE	NA	N0	T2	Stage II	High Grade	DECEASED	MX	N0	T2b	Stage II	High Grade
TCGA.G2.A2EF.01	0	1884	0	1884	NA	NA	0	1884	50	MALE	M0	N0	NA	Stage II	High Grade	LIVING	M0	N0		Stage II	High Grade
TCGA.FD.A6TA.01	0	1912	0	1912	NA	NA	0	1912	58	MALE	NA	N2	T3	Stage IV	High Grade	LIVING	MX	N2	T3b	Stage IV	High Grade
TCGA.HQ.A2OF.01	0	1947	0	1947	1	907	1	907	52	FEMALE	M0	N0	T3	Stage III	High Grade	LIVING	M0	N0	T3b	Stage III	High Grade
TCGA.ZF.A9RF.01	0	1949	0	1949	1	1565	1	1565	74	MALE	M0	NA	T1	Stage II	High Grade	LIVING	M0	NX	T1	Stage II	High Grade
TCGA.DK.A6AV.01	0	1952	0	1952	0	1952	0	1952	82	FEMALE	M0	N0	T2	Stage II	High Grade	LIVING	M0	N0	T2a	Stage II	High Grade
TCGA.XF.A9SH.01	1	1971	1	1971	NA	NA	1	547	65	FEMALE	M0	N0	T2	Stage II	High Grade	DECEASED	M0	N0	T2b	Stage II	High Grade
TCGA.G2.AA3B.01	0	2008	0	2008	0	2008	0	2008	75	FEMALE	M0	N0	T2	Stage II	High Grade	LIVING	M0	N0	T2	Stage II	High Grade
TCGA.DK.A3X1.01	0	2009	0	2009	0	2009	0	2009	78	FEMALE	M0	N0	T3	Stage III	High Grade	LIVING	M0	N0	T3	Stage III	High Grade
TCGA.XF.A9SL.01	1	2020	0	2020	NA	NA	0	2020	69	MALE	NA	N2	T3	Stage IV	High Grade	DECEASED	MX	N2	T3a	Stage IV	High Grade
TCGA.DK.A1A6.01	0	2020	0	2020	NA	NA	0	2020	53	MALE	M0	N1	T2	Stage IV	High Grade	LIVING	M0	N1	T2a	Stage IV	High Grade
TCGA.4Z.AA83.01	0	2024	0	2024	0	2024	0	2024	52	MALE	M0	N0	T2	Stage II	High Grade	LIVING	M0	N0	T2a	Stage II	High Grade
TCGA.XF.A9T5.01	0	2027	0	2027	NA	NA	1	664	78	FEMALE	NA	N1	T3	Stage IV	High Grade	LIVING	MX	N1	T3a	Stage IV	High Grade
TCGA.ZF.AA4X.01	0	2044	0	2044	1	1665	1	1665	56	MALE	M0	NA	T2	Stage II	High Grade	LIVING	M0	NX	T2	Stage II	High Grade
TCGA.DK.A6B1.01	0	2049	0	2049	0	2049	0	2049	67	MALE	M0	N0	T2	Stage II	High Grade	LIVING	M0	N0	T2a	Stage II	High Grade
TCGA.UY.A8OB.01	0	2109	0	2109	NA	NA	0	2109	63	MALE	NA	N1	T3	Stage IV	High Grade	LIVING	MX	N1	T3a	Stage IV	High Grade
TCGA.G2.AA3D.01	0	2139	0	2139	NA	NA	0	2139	60	MALE	M0	N2	T3	Stage IV	High Grade	LIVING	M0	N2	T3	Stage IV	High Grade
TCGA.XF.AAMQ.01	0	2177	0	2177	0	2177	0	2177	59	FEMALE	NA	N0	T2	Stage II	High Grade	LIVING	MX	N0	T2a	Stage II	High Grade
TCGA.XF.AAN5.01	0	2293	0	2293	0	2293	0	2293	61	FEMALE	NA	N0	T3	Stage III	High Grade	LIVING	MX	N0	T3b	Stage III	High Grade
TCGA.UY.A78O.01	0	2312	0	2312	0	2312	0	2312	75	FEMALE	NA	N0	T2	Stage II	High Grade	LIVING	MX	N0	T2	Stage II	High Grade
TCGA.DK.A6B0.01	0	2330	0	2330	0	2330	0	2330	61	MALE	M0	N0	T2	Stage II	High Grade	LIVING	M0	N0	T2b	Stage II	High Grade
TCGA.UY.A78P.01	0	2380	0	2380	0	2380	0	2380	78	FEMALE	NA	N0	T2	Stage II	High Grade	LIVING	MX	N0	T2	Stage II	High Grade
TCGA.XF.A9SI.01	0	2423	0	2423	0	2423	0	2423	73	FEMALE	NA	N0	T2	Stage II	High Grade	LIVING	MX	N0	T2b	Stage II	High Grade
TCGA.XF.AAN3.01	0	2625	0	2625	NA	NA	0	2625	76	MALE	NA	N2	T3	Stage IV	High Grade	LIVING	MX	N2	T3b	Stage IV	High Grade
TCGA.UY.A78N.01	1	2641	1	2641	NA	NA	1	2472	80	MALE	NA	N1	T2	Stage IV	High Grade	DECEASED	MX	N1	T2	Stage IV	High Grade
TCGA.DK.A2I6.01	0	2656	0	2656	NA	NA	0	2656	81	MALE	M0	N1	T2	Stage IV	High Grade	LIVING	M0	N1	T2b	Stage IV	High Grade
TCGA.ZF.A9RL.01	0	2703	0	2703	1	1064	1	1064	61	MALE	NA	NA	NA	Stage II	High Grade	LIVING	MX			Stage II	High Grade
TCGA.XF.AAMR.01	0	2790	0	2790	0	2790	0	2790	48	MALE	NA	N0	T3	Stage III	High Grade	LIVING	MX	N0	T3b	Stage III	High Grade
TCGA.XF.AAME.01	1	2828	1	2828	NA	NA	1	1651	64	FEMALE	NA	N0	T2	Stage II	High Grade	DECEASED	MX	N0	T2b	Stage II	High Grade
TCGA.ZF.A9RC.01	0	2868	0	2868	0	2868	0	2868	77	MALE	NA	N0	T3	Stage III	High Grade	LIVING	MX	N0	T3a	Stage III	High Grade
TCGA.2F.A9KQ.01	0	2886	0	2886	0	2886	0	2886	69	MALE	M0	N0	T3	Stage III	High Grade	LIVING	M0	N0	T3a	Stage III	High Grade
TCGA.XF.A8HF.01	1	2954	0	2954	0	2954	0	2954	80	MALE	M0	N0	T3	Stage III	High Grade	DECEASED	M0	N0	T3a	Stage III	High Grade
TCGA.XF.A8HD.01	0	2964	0	2964	0	2964	0	2964	77	MALE	NA	N0	T3	Stage III	High Grade	LIVING	MX	N0	T3a	Stage III	High Grade
TCGA.XF.AAMY.01	0	3011	0	3011	1	637	1	637	78	MALE	NA	N0	T3	Stage III	High Grade	LIVING	MX	N0	T3b	Stage III	High Grade
TCGA.2F.A9KR.01	1	3183	1	3183	1	3086	1	3086	59	FEMALE	M0	N0	T3	Stage III	High Grade	DECEASED	M0	N0	T3a	Stage III	High Grade
TCGA.2F.A9KT.01	0	3314	0	3314	0	3314	0	3314	83	MALE	M0	N0	T2	Stage II	High Grade	LIVING	M0	N0	T2b	Stage II	High Grade
TCGA.XF.AAMG.01	0	3364	0	3364	0	3364	0	3364	49	MALE	NA	N0	T4	Stage III	High Grade	LIVING	MX	N0	T4a	Stage III	High Grade
TCGA.DK.A1AD.01	0	3420	0	3420	NA	NA	0	3420	69	MALE	M0	N2	T3	Stage IV	High Grade	LIVING	M0	N2	T3b	Stage IV	High Grade
TCGA.UY.A8OD.01	0	3432	0	3432	0	3432	0	3432	68	FEMALE	NA	N0	T2	Stage II	High Grade	LIVING	MX	N0	T2b	Stage II	High Grade
TCGA.XF.A8HE.01	0	3817	0	3817	0	3817	0	3817	47	MALE	NA	N0	T3	Stage III	High Grade	LIVING	MX	N0	T3b	Stage III	High Grade
TCGA.DK.A1AC.01	0	3981	0	3981	0	3981	0	3981	72	MALE	M0	N0	T3	Stage III	High Grade	LIVING	M0	N0	T3b	Stage III	High Grade
TCGA.DK.A2I4.01	0	4343	0	4343	0	4343	0	4343	79	MALE	M0	N0	T3	Stage III	High Grade	LIVING	M0	N0	T3b	Stage III	High Grade
TCGA.DK.A3WY.01	0	4967	0	4967	0	4967	0	4967	67	FEMALE	M0	N0	T3	Stage III	High Grade	LIVING	M0	N0	T3	Stage III	High Grade
TCGA.DK.AA6R.01	0	5041	0	5041	NA	NA	1	4907	68	MALE	M0	N1	T4	Stage IV	High Grade	LIVING	M0	N1	T4	Stage IV	High Grade
TCGA.DK.AA6S.01	0	5050	0	5050	1	539	1	539	60	MALE	M0	N0	T3	Stage III	High Grade	LIVING	M0	N0	T3b	Stage III	High Grade
TCGA.GV.A3QG.01	1	NA	1	NA	NA	NA	1	84	65	MALE	NA	N3	T3	Stage IV	High Grade	DECEASED	MX	N3	T3a	Stage IV	High Grade
