# Supplementary material for: Genome-Wide Analyses of Prognostic and Therapeutic Alternative Splicing Signatures in Bladder Urothelial Carcinoma
Source: Front Oncol. 2021 Mar 26;11:626858. doi: 10.3389/fonc.2021.626858 (PMC8033158; doi:10.3389/fonc.2021.626858)
Supplement: Supplementary file 5 [file Table_3.xlsx]

## Sheet: Sheet1
	symbol	as_id	splice_type	P.Value	adjP.Value	FC	LogFC
ID_84143	RPL7	ID_84143	AP	1.3345e-13	2.26909e-10	4.56181	2.1896
ID_86805	SEMA4D	ID_86805	AT	3.25464e-13	4.7434e-10	2.19668	1.13532
ID_11342	CXCL12	ID_11342	AT	3.20946e-12	2.51869e-09	3.05492	1.61113
ID_21887	NR4A1	ID_21887	AP	6.17507e-12	4.19987e-09	7.66242	2.9378
ID_60254	JAM2	ID_60254	AT	9.03518e-12	5.42217e-09	2.48391	1.31261
ID_60467	ITSN1	ID_60467	AT	2.33293e-11	1.14457e-08	4.04969	2.01781
ID_52857	DNMT3A	ID_52857	AT	2.31755e-11	1.14457e-08	0.218876	-2.19181
ID_81052	FIS1	ID_81052	AP	3.04552e-11	1.3348e-08	2.7101	1.43835
ID_20516	APOLD1	ID_20516	AT	3.27093e-11	1.3348e-08	0.275645	-1.85912
ID_53606	RPS27A	ID_53606	RI	4.18088e-11	1.53873e-08	2.91049	1.54126
ID_45481	RPL17	ID_45481	AP	4.69462e-11	1.5961e-08	2.20706	1.14213
ID_85437	EEF1D	ID_85437	AP	5.03785e-11	1.5961e-08	2.97429	1.57254
ID_52096	RPL28	ID_52096	AT	6.30337e-11	1.89138e-08	3.13158	1.64689
ID_52093	RPL28	ID_52093	AT	7.77803e-11	2.26718e-08	3.53788	1.82289
ID_22108	CALCOCO1	ID_22108	RI	8.23581e-11	2.33394e-08	3.6299	1.85993
ID_10716	ITIH5	ID_10716	AT	9.05675e-11	2.4315e-08	2.21552	1.14765
ID_10316	NTPCR	ID_10316	AT	1.07429e-10	2.73997e-08	2.5316	1.34005
ID_51775	NDUFA3	ID_51775	AT	1.20336e-10	2.81508e-08	3.32425	1.73303
ID_87186	SVEP1	ID_87186	AT	1.14423e-10	2.81508e-08	4.25656	2.08969
ID_1902	PPIE	ID_1902	AT	1.19579e-10	2.81508e-08	0.460244	-1.11953
ID_76235	MRPL2	ID_76235	AT	1.2417e-10	2.81508e-08	0.402664	-1.31235
ID_3108	TMEM59	ID_3108	AP	1.33912e-10	2.83256e-08	4.35351	2.12218
ID_51774	NDUFA3	ID_51774	AT	1.44377e-10	2.83256e-08	3.05459	1.61098
ID_70298	RPL34	ID_70298	AT	1.29772e-10	2.83256e-08	5.59058	2.483
ID_50519	DMPK	ID_50519	AP	2.06087e-10	3.89351e-08	3.486	1.80157
ID_4412	PDE4DIP	ID_4412	AT	3.61529e-10	6.05965e-08	2.22626	1.15462
ID_12760	HPS1	ID_12760	AT	4.18802e-10	6.61312e-08	2.0934	1.06585
ID_63467	RPL32	ID_63467	RI	4.21342e-10	6.61312e-08	2.13337	1.09313
ID_44757	ZNF519	ID_44757	AT	5.21632e-10	7.75861e-08	2.21081	1.14458
ID_62153	TRIOBP	ID_62153	AT	5.74869e-10	8.02185e-08	2.36192	1.23996
ID_30485	DUT	ID_30485	AP	6.60836e-10	8.87085e-08	2.43767	1.2855
ID_84556	RAD54B	ID_84556	AT	6.89351e-10	8.90222e-08	0.366287	-1.44895
ID_18709	DIXDC1	ID_18709	AT	7.77447e-10	9.67258e-08	6.70505	2.74525
ID_50576	DACT3	ID_50576	AT	1.05e-09	1.26024e-07	3.24268	1.69719
ID_57999	EIF4E2	ID_57999	AT	1.1621e-09	1.37858e-07	0.386241	-1.37243
ID_74777	PDLIM7	ID_74777	AT	1.33268e-09	1.503e-07	2.05141	1.03662
ID_3295	LEPR	ID_3295	AT	1.38928e-09	1.5406e-07	0.249496	-2.00291
ID_13923	TSSC4	ID_13923	ES	1.46535e-09	1.60747e-07	3.35607	1.74677
ID_84676	COX6C	ID_84676	AT	1.56418e-09	1.67976e-07	4.70539	2.23431
ID_79572	H2AFV	ID_79572	AT	1.65945e-09	1.76351e-07	0.421546	-1.24624
ID_9592	MAPKAPK2	ID_9592	AA	1.82383e-09	1.91822e-07	2.33228	1.22174
ID_27443	KLHDC2	ID_27443	RI	1.84548e-09	1.92118e-07	3.82135	1.93408
ID_72190	IPO11	ID_72190	AT	1.88944e-09	1.92761e-07	0.471929	-1.08336
ID_23655	DCN	ID_23655	AT	2.11241e-09	2.0331e-07	11.2707	3.4945
ID_53779	CEP68	ID_53779	AT	2.06377e-09	2.0331e-07	2.47343	1.30651
ID_10509	ZNF670	ID_10509	AT	2.27673e-09	2.15067e-07	5.15998	2.36736
ID_48467	UBA52	ID_48467	AP	2.44305e-09	2.2866e-07	6.68371	2.74065
ID_59006	NECAB3	ID_59006	RI	2.54857e-09	2.34245e-07	2.5008	1.32239
ID_87515	DENND1A	ID_87515	AT	2.54864e-09	2.34245e-07	2.6162	1.38747
ID_57729	OBSL1	ID_57729	AT	2.62416e-09	2.36918e-07	0.42683	-1.22827
ID_20993	DENND5B	ID_20993	AT	2.89658e-09	2.51342e-07	4.2345	2.08219
ID_53869	TIA1	ID_53869	AT	2.89762e-09	2.51342e-07	3.16614	1.66273
ID_69705	HNRNPDL	ID_69705	ES	3.67696e-09	3.04979e-07	2.28367	1.19135
ID_81886	CNOT4	ID_81886	AT	3.7623e-09	3.06445e-07	0.420811	-1.24876
ID_7758	INTS3	ID_7758	RI	4.12698e-09	3.28933e-07	3.17459	1.66657
ID_22230	BLOC1S1	ID_22230	AP	4.90544e-09	3.82027e-07	2.48132	1.31111
ID_82335	FASTK	ID_82335	RI	6.23948e-09	4.64636e-07	2.71954	1.44336
ID_16164	CYB561A3	ID_16164	AA	6.38376e-09	4.71935e-07	0.491328	-1.02524
ID_3940	FAM102B	ID_3940	AT	6.75803e-09	4.8554e-07	3.48115	1.79956
ID_63468	RPL32	ID_63468	RI	6.75816e-09	4.8554e-07	2.54089	1.34533
ID_44264	STRA13	ID_44264	AD	7.65806e-09	5.26946e-07	2.12964	1.09061
ID_40627	CACNB1	ID_40627	AT	7.69603e-09	5.26946e-07	0.365061	-1.45379
ID_73300	2021-09-08	ID_73300	AT	7.87783e-09	5.32249e-07	0.315898	-1.66247
ID_203434	PKM	ID_203434	ME	7.83198e-09	5.32249e-07	0.256558	-1.96264
ID_89372	KIF4A	ID_89372	AT	8.62596e-09	5.71442e-07	0.298225	-1.74553
ID_65811	FILIP1L	ID_65811	AT	1.00458e-08	6.40542e-07	4.73148	2.24229
ID_25024	ARL6IP4	ID_25024	RI	1.1957e-08	7.34612e-07	2.49756	1.32052
ID_88569	AP1S2	ID_88569	AT	1.24361e-08	7.55198e-07	2.42553	1.2783
ID_9414	PPP1R12B	ID_9414	AT	1.30876e-08	7.84641e-07	14.4925	3.85724
ID_9577	FAM72A	ID_9577	AT	1.31517e-08	7.84641e-07	0.369123	-1.43783
ID_68258	PIGX	ID_68258	AT	1.46224e-08	8.62156e-07	2.01496	1.01075
ID_88888	KRBOX4	ID_88888	AT	1.47045e-08	8.62156e-07	2.10201	1.07177
ID_58506	NSFL1C	ID_58506	ES	1.68934e-08	9.7371e-07	0.219252	-2.18934
ID_82008	DENND2A	ID_82008	AT	1.70867e-08	9.73844e-07	2.05106	1.03637
ID_48469	UBA52	ID_48469	AP	2.02843e-08	1.13082e-06	4.5215	2.1768
ID_37877	KIAA0513	ID_37877	AT	2.16728e-08	1.1761e-06	2.92482	1.54835
ID_63794	AZI2	ID_63794	AT	2.3929e-08	1.25837e-06	0.493512	-1.01884
ID_44399	NARF	ID_44399	ES	2.45888e-08	1.2802e-06	4.73886	2.24454
ID_78801	PHF14	ID_78801	AT	3.21495e-08	1.62371e-06	0.424336	-1.23672
ID_63304	FANCD2	ID_63304	AT	3.37631e-08	1.6968e-06	0.352353	-1.50491
ID_39030	SAT2	ID_39030	AD	3.58381e-08	1.76628e-06	2.44365	1.28904
ID_32177	FAH	ID_32177	AP	3.89328e-08	1.90044e-06	2.67845	1.4214
ID_69649	PAQR3	ID_69649	AT	3.95e-08	1.91895e-06	2.11177	1.07846
ID_42122	SCRN2	ID_42122	AA	3.99459e-08	1.93141e-06	2.7401	1.45423
ID_11499	VSTM4	ID_11499	AT	4.30889e-08	2.06382e-06	2.70106	1.43353
ID_24584	RPL6	ID_24584	AD	4.54766e-08	2.168e-06	2.59349	1.37489
ID_29448	MARK3	ID_29448	ES	4.57218e-08	2.16955e-06	0.358862	-1.4785
ID_88998	RBM3	ID_88998	RI	4.64667e-08	2.19469e-06	3.14699	1.65397
ID_28489	FOS	ID_28489	AP	5.11887e-08	2.35247e-06	4.41161	2.14131
ID_28842	C14orf159	ID_28842	AT	5.42984e-08	2.46201e-06	2.70306	1.4346
ID_3412	PTGER3	ID_3412	AT	5.51623e-08	2.48488e-06	0.358761	-1.47891
ID_44054	ENDOV	ID_44054	AT	5.57764e-08	2.48488e-06	0.444613	-1.16938
ID_88777	PRRG1	ID_88777	AT	5.66782e-08	2.50317e-06	2.41672	1.27305
ID_58233	HDAC4	ID_58233	AT	5.75958e-08	2.52185e-06	3.43407	1.77992
ID_2783	POMGNT1	ID_2783	AP	6.01131e-08	2.566e-06	0.499289	-1.00205
ID_74781	PDLIM7	ID_74781	AA	6.07584e-08	2.58274e-06	2.09358	1.06597
ID_85533	MAF1	ID_85533	AP	6.9784e-08	2.87071e-06	3.03393	1.60119
ID_63289	CRELD1	ID_63289	ES	7.71976e-08	3.10067e-06	2.14566	1.10142
ID_85795	RIC1	ID_85795	AT	7.63829e-08	3.10067e-06	2.87204	1.52208
ID_88225	PHPT1	ID_88225	ES	7.67906e-08	3.10067e-06	2.31028	1.20807
ID_50451	FOSB	ID_50451	AT	8.95153e-08	3.45922e-06	4.63978	2.21406
ID_60491	RCAN1	ID_60491	AP	9.43683e-08	3.61934e-06	2.00976	1.00702
ID_16898	RELA	ID_16898	RI	9.79092e-08	3.72712e-06	2.54725	1.34894
ID_44503	TGIF1	ID_44503	AP	9.89454e-08	3.73867e-06	2.25527	1.1733
ID_3237	INADL	ID_3237	AT	1.08187e-07	3.99898e-06	2.19156	1.13196
ID_9718	NEK2	ID_9718	AT	1.13413e-07	4.14709e-06	0.398267	-1.32819
ID_46432	CIRBP	ID_46432	RI	1.25913e-07	4.49147e-06	2.07227	1.05122
ID_50816	BCAT2	ID_50816	ES	1.59097e-07	5.35678e-06	2.65135	1.40673
ID_81954	C7orf55-LUC7L2	ID_81954	AP	1.59096e-07	5.35678e-06	3.26246	1.70596
ID_30317	HYPK	ID_30317	AP	1.63036e-07	5.42582e-06	4.35809	2.1237
ID_43101	PRKCA	ID_43101	AT	1.88668e-07	6.11046e-06	2.4151	1.27209
ID_12886	POLL	ID_12886	RI	1.91568e-07	6.16524e-06	2.54877	1.3498
ID_36107	ZNF771	ID_36107	AT	2.01704e-07	6.41055e-06	0.308739	-1.69554
ID_64852	USP4	ID_64852	AT	2.03788e-07	6.45666e-06	2.19454	1.13392
ID_7454	C1orf54	ID_7454	AP	2.18048e-07	6.8447e-06	0.337585	-1.56668
ID_73785	PCDHA9	ID_73785	AT	2.35242e-07	7.18545e-06	2.87506	1.52359
ID_51219	C19orf48	ID_51219	AP	2.37585e-07	7.19459e-06	3.39182	1.76206
ID_64220	RPL14	ID_64220	AD	2.67217e-07	7.83376e-06	2.29332	1.19744
ID_58199	SCLY	ID_58199	AT	2.69974e-07	7.84695e-06	2.1366	1.09532
ID_84681	COX6C	ID_84681	AT	2.86949e-07	8.22335e-06	3.59257	1.84502
ID_48125	TPM4	ID_48125	AP	3.01887e-07	8.55515e-06	2.45735	1.29711
ID_48124	TPM4	ID_48124	AP	3.01887e-07	8.55515e-06	0.494128	-1.01704
ID_47925	STX10	ID_47925	RI	3.34021e-07	9.15784e-06	2.11789	1.08263
ID_56595	STAT1	ID_56595	AT	3.35721e-07	9.15784e-06	2.09244	1.06519
ID_43158	ABCA9	ID_43158	AT	3.63916e-07	9.77071e-06	2.59795	1.37737
ID_56499	GULP1	ID_56499	AT	3.63936e-07	9.77071e-06	2.22458	1.15353
ID_16864	LTBP3	ID_16864	AP	4.72317e-07	1.22962e-05	2.30296	1.20349
ID_26302	TUBGCP3	ID_26302	AT	4.73674e-07	1.22962e-05	3.72732	1.89814
ID_26476	METTL17	ID_26476	RI	4.89089e-07	1.25369e-05	2.1244	1.08706
ID_60488	RCAN1	ID_60488	AP	5.19144e-07	1.32408e-05	3.37556	1.75513
ID_24849	CAMKK2	ID_24849	AT	5.45619e-07	1.37442e-05	0.487821	-1.03558
ID_77096	GRIK2	ID_77096	AT	5.50859e-07	1.3842e-05	0.391747	-1.35201
ID_12473	ACTA2	ID_12473	AP	6.05421e-07	1.5028e-05	6.03135	2.59248
ID_43010	PSMC5	ID_43010	AA	6.14515e-07	1.52167e-05	4.29049	2.10114
ID_74762	GRK6	ID_74762	AT	6.48797e-07	1.5988e-05	2.44468	1.28965
ID_3416	PTGER3	ID_3416	AT	6.74953e-07	1.65129e-05	2.39442	1.25967
ID_30319	HYPK	ID_30319	AP	7.51205e-07	1.7948e-05	3.10283	1.63358
ID_19112	DPAGT1	ID_19112	RI	7.59405e-07	1.80593e-05	2.11187	1.07852
ID_87824	CRAT	ID_87824	AT	8.2533e-07	1.9312e-05	2.60901	1.3835
ID_70122	UBE2D3	ID_70122	AP	8.41604e-07	1.96029e-05	2.73897	1.45363
ID_70300	RPL34	ID_70300	AT	8.54127e-07	1.98492e-05	3.25218	1.70141
ID_36541	CX3CL1	ID_36541	AP	9.1004e-07	2.09576e-05	2.70548	1.43588
ID_64019	ACAA1	ID_64019	RI	9.27939e-07	2.13217e-05	2.13313	1.09297
ID_50151	TMEM145	ID_50151	AT	9.39482e-07	2.13951e-05	3.39967	1.7654
ID_43610	MXRA7	ID_43610	AP	1.15982e-06	2.56113e-05	2.22706	1.15514
ID_80323	CROT	ID_80323	AT	1.32726e-06	2.84468e-05	2.23063	1.15745
ID_68543	NELFA	ID_68543	ES	1.35922e-06	2.90099e-05	2.18196	1.12562
ID_58745	SNX5	ID_58745	AT	1.366e-06	2.90332e-05	2.1389	1.09687
ID_87022	XPA	ID_87022	ES	1.42608e-06	3.02471e-05	2.1003	1.07059
ID_34147	NPIPA5	ID_34147	AT	1.43994e-06	3.04776e-05	2.13535	1.09447
ID_43789	AFMID	ID_43789	AT	1.44682e-06	3.04968e-05	2.09998	1.07037
ID_47023	CLPP	ID_47023	AP	1.46755e-06	3.07432e-05	0.413519	-1.27397
ID_85542	MROH1	ID_85542	AT	1.49622e-06	3.10884e-05	2.2821	1.19036
ID_14794	MPPED2	ID_14794	AT	1.7018e-06	3.48631e-05	3.13916	1.65038
ID_69311	FIP1L1	ID_69311	AT	1.80097e-06	3.57462e-05	0.379234	-1.39884
ID_24244	ISCU	ID_24244	ES	2.06683e-06	3.97846e-05	2.17712	1.12242
ID_51002	IRF3	ID_51002	AD	2.21519e-06	4.20844e-05	2.67234	1.4181
ID_13401	LHPP	ID_13401	AT	2.42551e-06	4.52865e-05	2.88705	1.52959
ID_90468	ABCD1	ID_90468	AT	2.437e-06	4.52865e-05	2.16359	1.11342
ID_39548	DRG2	ID_39548	RI	2.75236e-06	5.00527e-05	2.4059	1.26658
ID_39711	B9D1	ID_39711	AT	2.77868e-06	5.01737e-05	0.350096	-1.51418
ID_12932	C10orf76	ID_12932	AT	2.80409e-06	5.02765e-05	2.0839	1.05929
ID_30981	TPM1	ID_30981	AP	2.79109e-06	5.02765e-05	2.73468	1.45137
ID_39105	VAMP2	ID_39105	RI	2.84365e-06	5.08963e-05	2.19066	1.13137
ID_30980	TPM1	ID_30980	AP	2.85701e-06	5.10459e-05	3.14631	1.65366
ID_7833	ATP8B2	ID_7833	AT	2.88374e-06	5.13436e-05	2.79042	1.48048
ID_48466	UBA52	ID_48466	AP	2.9791e-06	5.27686e-05	2.99236	1.58129
ID_64753	IP6K2	ID_64753	RI	3.23915e-06	5.66824e-05	2.25561	1.17352
ID_1730	CLSPN	ID_1730	AT	4.23245e-06	7.00965e-05	2.07097	1.0503
ID_26173	DOCK9	ID_26173	AT	4.35019e-06	7.18134e-05	2.04219	1.03011
ID_86127	UBAP2	ID_86127	AP	4.83072e-06	7.7611e-05	2.25445	1.17278
ID_20073	C1RL	ID_20073	AT	5.15074e-06	8.18503e-05	2.04457	1.0318
ID_85604	VPS28	ID_85604	RI	5.43949e-06	8.56353e-05	2.27039	1.18294
ID_29450	MARK3	ID_29450	ES	5.46436e-06	8.56353e-05	0.365994	-1.45011
ID_29199	GSKIP	ID_29199	AD	5.79536e-06	8.87751e-05	2.06291	1.04468
ID_61603	AP1B1	ID_61603	ES	6.57667e-06	9.86694e-05	0.364409	-1.45637
ID_2491	IPO13	ID_2491	AP	6.9725e-06	0.000103542	2.6471	1.40441
ID_16462	SLC3A2	ID_16462	AP	6.97247e-06	0.000103542	2.12634	1.08837
ID_87074	INVS	ID_87074	AT	7.58839e-06	0.000110595	3.73918	1.90272
ID_60189	TCEA2	ID_60189	RI	8.79517e-06	0.000124115	2.43606	1.28455
ID_67032	RBP1	ID_67032	AT	9.31793e-06	0.000129688	2.24859	1.16902
ID_65671	EPHA3	ID_65671	AT	9.38028e-06	0.000129847	4.32243	2.11184
ID_85602	VPS28	ID_85602	RI	9.56875e-06	0.000131568	2.11105	1.07796
ID_87578	MAPKAP1	ID_87578	AT	1.15663e-05	0.00015385	2.08139	1.05755
ID_7713	S100A4	ID_7713	AP	1.17711e-05	0.000156365	3.56193	1.83266
ID_30219	CCNDBP1	ID_30219	AA	1.25155e-05	0.000163491	2.68759	1.42631
ID_43663	SRSF2	ID_43663	RI	1.25158e-05	0.000163491	2.59357	1.37494
ID_44398	NARF	ID_44398	ES	1.27918e-05	0.00016667	2.71376	1.44029
ID_68240	TM4SF19	ID_68240	AT	1.43056e-05	0.00018266	3.59483	1.84593
ID_19309	CHEK1	ID_19309	AP	1.5121e-05	0.000189981	3.00056	1.58523
ID_51776	NDUFA3	ID_51776	AT	1.58302e-05	0.000196279	2.03466	1.02479
ID_84390	OSGIN2	ID_84390	AT	1.63091e-05	0.000201284	2.66497	1.41412
ID_60398	IFNAR1	ID_60398	AP	1.73326e-05	0.000211263	2.02309	1.01656
ID_23564	TMTC2	ID_23564	AT	1.80172e-05	0.000217786	2.23733	1.16178
ID_68560	ZFYVE28	ID_68560	AT	1.92902e-05	0.000230174	2.88957	1.53086
ID_78240	TMEM242	ID_78240	AT	1.94641e-05	0.00023071	2.87872	1.52543
ID_21214	PPHLN1	ID_21214	AT	2.0142e-05	0.000237834	0.464622	-1.10587
ID_16863	LTBP3	ID_16863	AP	2.05762e-05	0.000241286	2.98652	1.57846
ID_3128	CYB5RL	ID_3128	AT	2.28357e-05	0.000261764	2.30022	1.20177
ID_20838	RASSF8	ID_20838	AT	2.36834e-05	0.000268763	2.5613	1.35687
ID_61719	TBC1D10A	ID_61719	ES	2.38834e-05	0.000269832	2.0965	1.06798
ID_18279	FAT3	ID_18279	AT	2.4515e-05	0.00027514	2.384	1.25339
ID_7763	SLC39A1	ID_7763	AP	2.52366e-05	0.000280767	2.54838	1.34958
ID_57463	PNKD	ID_57463	AT	2.61065e-05	0.000285771	2.0201	1.01443
ID_77641	STX7	ID_77641	AT	2.64133e-05	0.000287868	2.26335	1.17846
ID_44337	C17orf62	ID_44337	AP	2.73317e-05	0.000294914	2.72817	1.44793
ID_46623	THOP1	ID_46623	AP	2.80465e-05	0.00030119	2.06132	1.04357
ID_44550	L3MBTL4	ID_44550	AT	3.24787e-05	0.000339496	2.23395	1.1596
ID_25297	ANKLE2	ID_25297	AT	3.28892e-05	0.000342052	2.23629	1.16111
ID_1591	BSDC1	ID_1591	RI	3.63495e-05	0.000367998	2.11741	1.0823
ID_3537	NEXN	ID_3537	AT	3.63597e-05	0.000367998	4.9721	2.31386
ID_37676	WWOX	ID_37676	AT	3.83565e-05	0.000384016	2.83178	1.50171
ID_28797	EFCAB11	ID_28797	AT	3.9493e-05	0.000393849	2.02576	1.01846
ID_39597	MIEF2	ID_39597	AT	4.00416e-05	0.000398541	2.75085	1.45988
ID_33767	UBALD1	ID_33767	RI	4.20144e-05	0.000413337	2.22681	1.15498
ID_21086	SLC2A13	ID_21086	AT	4.30689e-05	0.000420065	2.18617	1.12841
ID_47790	ZNF44	ID_47790	AT	4.52435e-05	0.000437097	0.378283	-1.40246
ID_70265	TBCK	ID_70265	AP	4.65106e-05	0.000448066	0.495721	-1.0124
ID_24925	MLXIP	ID_24925	AT	4.93174e-05	0.000470661	2.11423	1.08013
ID_53917	NAGK	ID_53917	AA	4.97225e-05	0.000473402	2.30375	1.20398
ID_86632	PCSK5	ID_86632	AT	5.05317e-05	0.000479112	2.31921	1.21363
ID_89035	SLC35A2	ID_89035	AT	5.26473e-05	0.000495945	0.497342	-1.00769
ID_52882	GAREML	ID_52882	AP	5.59461e-05	0.000520768	4.1768	2.0624
ID_60151	ARFRP1	ID_60151	AP	5.61894e-05	0.000521141	2.25233	1.17142
ID_60804	C21orf33	ID_60804	AT	5.61905e-05	0.000521141	2.12247	1.08575
ID_57461	PNKD	ID_57461	AP	5.99567e-05	0.000545168	2.93252	1.55214
ID_79218	BBS9	ID_79218	AT	6.22172e-05	0.00056122	4.7824	2.25774
ID_87597	MVB12B	ID_87597	AT	7.42148e-05	0.000646575	2.45845	1.29775
ID_27909	SPTB	ID_27909	AT	7.46749e-05	0.000649474	2.53809	1.34374
ID_29816	ARHGAP11A	ID_29816	AT	7.54136e-05	0.000654226	2.12533	1.08768
ID_63548	RBSN	ID_63548	AT	8.23322e-05	0.000705889	2.07613	1.05389
ID_25782	TSC22D1	ID_25782	AP	8.26645e-05	0.000706317	2.34508	1.22963
ID_13494	LRRC27	ID_13494	AT	8.77446e-05	0.000736766	2.24084	1.16404
ID_57627	ZFAND2B	ID_57627	RI	8.87782e-05	0.000743608	2.34952	1.23236
ID_48833	ZNF726	ID_48833	AT	9.84028e-05	0.000812221	2.03712	1.02653
ID_66828	TMEM108	ID_66828	AT	0.000103176	0.000838055	2.06264	1.04449
ID_64848	CCDC36	ID_64848	AT	0.000118691	0.000936423	0.421107	-1.24774
ID_34387	ACSM3	ID_34387	AT	0.000122123	0.000954712	2.56833	1.36083
ID_71441	EXOC3	ID_71441	RI	0.000124464	0.000971521	2.16734	1.11593
ID_66048	CD96	ID_66048	AT	0.000134733	0.00103505	2.17232	1.11923
ID_13485	STK32C	ID_13485	AP	0.00014444	0.00109723	4.35647	2.12316
ID_26621	SLC7A7	ID_26621	AP	0.00014562	0.00110209	0.449719	-1.1529
ID_53453	CAMKMT	ID_53453	AT	0.000170061	0.00124459	2.45594	1.29627
ID_75231	CDYL	ID_75231	AP	0.00019208	0.00138683	0.269975	-1.8891
ID_9321	PTPRC	ID_9321	AT	0.000207971	0.00148684	3.69403	1.8852
ID_11871	RTKN2	ID_11871	AT	0.00021193	0.00151091	0.486477	-1.03956
ID_21537	TUBA1A	ID_21537	AP	0.00022171	0.00157185	2.46816	1.30344
ID_33265	ABCA3	ID_33265	AT	0.000229339	0.00161471	2.02078	1.01492
ID_11847	ANK3	ID_11847	AT	0.000230031	0.00161637	2.37555	1.24826
ID_90286	IDS	ID_90286	AP	0.000231072	0.00161798	2.11447	1.08029
ID_72344	TAF9	ID_72344	AP	0.000241683	0.00167618	2.19208	1.1323
ID_62313	ATF4	ID_62313	RI	0.000255597	0.00174658	2.32403	1.21663
ID_58673	PLCB1	ID_58673	AT	0.000261526	0.00177754	2.48961	1.31592
ID_84100	C8orf34	ID_84100	AT	0.000285876	0.00190746	0.433083	-1.20728
ID_10508	ZNF670	ID_10508	AT	0.000303744	0.00199793	4.99359	2.32008
ID_90379	GABRE	ID_90379	AT	0.000322278	0.0020982	0.417869	-1.25888
ID_16463	SLC3A2	ID_16463	AP	0.00034973	0.00222718	2.38867	1.2562
ID_86129	UBAP2	ID_86129	AP	0.000361586	0.00229409	0.472294	-1.08224
ID_18557	KBTBD3	ID_18557	AT	0.000379994	0.00238464	2.21165	1.14512
ID_56795	CFLAR	ID_56795	AT	0.000384455	0.00240332	0.470511	-1.0877
ID_19984	CDCA3	ID_19984	AT	0.000410369	0.00253274	0.465201	-1.10407
ID_43575	RNF157	ID_43575	AT	0.00043717	0.00265003	4.06789	2.02428
ID_45199	RPRD1A	ID_45199	AT	0.000484131	0.00287157	2.27073	1.18316
ID_55976	PDK1	ID_55976	AT	0.000502887	0.00295533	4.61213	2.20543
ID_29225	HHIPL1	ID_29225	AT	0.000528419	0.00308229	3.34949	1.74394
ID_65602	FOXP1	ID_65602	AT	0.000649434	0.00365454	2.02641	1.01893
ID_82597	TNKS	ID_82597	AT	0.000680075	0.00377482	2.66357	1.41336
ID_1093	IFNLR1	ID_1093	AT	0.000687894	0.0038058	2.30893	1.20722
ID_53280	SRSF7	ID_53280	RI	0.000691639	0.0038203	3.34486	1.74195
ID_17428	NADSYN1	ID_17428	ES	0.000696488	0.0038367	2.18139	1.12524
ID_38197	DBNDD1	ID_38197	AP	0.000709947	0.00389612	2.00303	1.00219
ID_61341	SLC2A11	ID_61341	AT	0.000733769	0.003999	3.28682	1.71669
ID_17881	UVRAG	ID_17881	AP	0.000747394	0.00405365	0.420976	-1.24819
ID_12072	SPOCK2	ID_12072	AT	0.000770414	0.00415861	2.70953	1.43804
ID_40859	RARA	ID_40859	AP	0.000794003	0.00424224	2.8928	1.53247
ID_9485	LRRN2	ID_9485	AP	0.000795057	0.00424224	0.386502	-1.37145
ID_75918	FKBP5	ID_75918	AT	0.00111387	0.00550575	2.28349	1.19124
ID_69715	SCD5	ID_69715	AT	0.00139326	0.0066545	2.15185	1.10558
ID_74126	TNIP1	ID_74126	AP	0.00144421	0.00684339	2.82056	1.49598
ID_58306	SNED1	ID_58306	AT	0.00160322	0.00742782	2.23902	1.16287
ID_89320	LAS1L	ID_89320	AD	0.00169133	0.00772396	0.474894	-1.07432
ID_28263	PSEN1	ID_28263	AP	0.00217553	0.0094607	2.12107	1.08479
ID_36573	GPR56	ID_36573	AP	0.00247833	0.0104482	0.256746	-1.96158
ID_25078	RILPL1	ID_25078	AP	0.00263145	0.0109755	2.95314	1.56225
ID_28261	PSEN1	ID_28261	AP	0.00272601	0.0112549	2.23918	1.16297
ID_87863	NTMT1	ID_87863	AP	0.00333671	0.0132404	5.22767	2.38617
ID_88942	ZNF81	ID_88942	AT	0.00377351	0.0145768	3.99223	1.9972
ID_88170	SEC16A	ID_88170	AP	0.00383711	0.0147499	2.22574	1.15429
ID_81514	MDFIC	ID_81514	AT	0.00417612	0.0157408	2.00212	1.00153
ID_23822	LTA4H	ID_23822	ES	0.00438256	0.0163389	2.35059	1.23302
ID_12569	SLC35G1	ID_12569	AT	0.00461402	0.0169936	3.76743	1.91358
ID_11344	CXCL12	ID_11344	AT	0.00561288	0.0199382	4.1228	2.04362
ID_51388	ZNF615	ID_51388	AT	0.00662842	0.0227918	2.17632	1.12189
ID_28299	ACOT2	ID_28299	AP	0.0128447	0.0388042	0.445643	-1.16604
ID_877	UBR4	ID_877	AP	0.0143365	0.0423435	0.478538	-1.06329
ID_75147	SERPINB6	ID_75147	AP	0.0152685	0.0444941	2.16833	1.11659
