# Supplementary material for: Genome-Wide Analyses of Prognostic and Therapeutic Alternative Splicing Signatures in Bladder Urothelial Carcinoma
Source: Front Oncol. 2021 Mar 26;11:626858. doi: 10.3389/fonc.2021.626858 (PMC8033158; doi:10.3389/fonc.2021.626858)
Supplement: Supplementary file 7 [file Table_5.xlsx]

## Sheet: Sheet1
	LogFC	logCPM	P.Value	adjP.Value
KLHL41	-4.85537	0.250923	1.24791e-96	2.26334e-92
CLEC3B	-4.50864	2.49161	2.52253e-96	2.28756e-92
MYOM1	-4.58587	2.67295	1.494e-93	9.03223e-90
LMOD3	-3.89957	-1.16481	2.34408e-87	1.06286e-83
PPP1R12B	-3.96661	6.63063	1.93742e-84	7.0278e-81
CSRP1	-3.37284	8.58331	1.12772e-81	3.4089e-78
SLMAP	-2.64573	6.22946	1.41659e-81	3.67037e-78
SMTN	-3.27895	7.04415	1.99779e-81	4.52925e-78
PYGM	-4.70334	2.13237	2.26873e-80	4.572e-77
SYNM	-5.43779	7.24454	9.22711e-79	1.67352e-75
TCF21	-4.27543	2.56941	4.21438e-78	6.94875e-75
TNS1	-4.33468	7.69905	5.29672e-78	8.00554e-75
PLCD4	-2.92405	2.11818	6.54878e-78	9.13656e-75
FILIP1	-4.39602	3.1319	9.46688e-78	1.22643e-74
EPM2A	-2.66896	2.4512	2.39714e-77	2.89846e-74
SYNPO2	-5.14304	7.38719	2.29382e-72	2.60019e-69
FAM180B	-5.07839	-2.59259	3.59642e-72	3.83695e-69
HLF	-4.71121	1.88431	5.84783e-72	5.89234e-69
GLP2R	-5.41631	1.1617	1.34391e-71	1.28287e-68
LPP	-2.87148	7.4053	4.54091e-71	4.11792e-68
SLC25A25	-2.71696	4.62453	4.64015e-70	4.00754e-67
CFL2	-3.28217	4.72376	9.2782e-70	7.64903e-67
pk	-3.12998	6.03915	2.528e-67	1.99349e-64
TPM1	-3.46369	8.21013	4.36981e-67	3.3023e-64
FAM129A	-3.78875	6.28873	4.10756e-66	2.97996e-63
MYLK	-4.28499	7.62025	5.08194e-66	3.54504e-63
POPDC2	-4.1015	3.10393	1.17309e-64	7.88013e-62
F10	-3.82146	1.05325	1.27841e-64	8.2809e-62
SCARA5	-5.26268	3.18789	1.56329e-64	9.47342e-62
CSRNP1	-2.77297	5.64893	1.56698e-64	9.47342e-62
SLC2A4	-4.80409	2.40505	3.64162e-64	2.13058e-61
CPED1	-4.01688	3.30758	2.76305e-63	1.56604e-60
FLNC	-5.06512	7.04613	3.54758e-63	1.94977e-60
SVIL	-2.97526	7.04547	6.64565e-63	3.54507e-60
KCNMA1	-4.15304	3.99826	5.95907e-62	3.08799e-59
SH3BGR	-2.91176	2.24787	1.29182e-60	6.50825e-58
ITPKB	-2.13515	5.4438	8.92541e-60	4.37514e-57
MYOCD	-4.81424	3.31579	9.73801e-60	4.64785e-57
RYR3	-3.02647	1.01099	1.64895e-59	7.66846e-57
TNXB	-4.38094	4.29761	1.83528e-58	8.32161e-56
SORBS1	-4.37207	6.32685	2.80638e-58	1.24145e-55
TACR2	-4.39291	2.22641	4.77132e-58	2.03759e-55
FAM107A	-4.1121	3.07947	4.83082e-58	2.03759e-55
MYH11	-5.36748	10.397	2.09782e-57	8.64732e-55
NT5DC3	-2.79478	3.87267	2.95428e-57	1.19071e-54
NR4A1	-3.80752	7.09384	6.82281e-57	2.69012e-54
PPP1R12A	-1.96452	6.18737	7.83802e-57	3.02464e-54
FHL1	-4.40354	6.29703	9.98013e-57	3.77103e-54
AKAP6	-3.91119	2.42791	1.20158e-56	4.44757e-54
FBXL22	-3.52385	1.89145	6.73829e-56	2.44425e-53
KANK2	-2.85151	6.51477	1.9058e-55	6.77756e-53
DIXDC1	-3.21996	3.87179	1.97158e-55	6.87665e-53
SDPR	-3.86886	4.19165	4.72991e-55	1.61861e-52
RASSF3	-2.37158	5.36011	5.85916e-55	1.96792e-52
PI16	-5.76312	3.95715	6.01378e-55	1.98313e-52
SRF	-1.68259	6.25154	8.83733e-55	2.81669e-52
EGR1	-3.40955	8.15751	8.85213e-55	2.81669e-52
NACC2	-2.51796	4.86923	1.99714e-54	6.24518e-52
C16orf89	-4.59268	1.34011	2.17221e-54	6.64625e-52
SVEP1	-3.20547	3.63961	2.19868e-54	6.64625e-52
KIAA1644	-4.38215	2.67777	2.9096e-54	8.65106e-52
RAB9B	-3.58902	1.68063	8.33435e-54	2.43807e-51
ADAMTS1	-3.42586	6.43371	8.98597e-54	2.58696e-51
DSTN	-1.9625	8.76606	1.0031e-53	2.8427e-51
PTGS1	-4.34126	6.15423	2.09015e-53	5.83216e-51
RANBP3L	-4.64491	0.770407	2.50019e-53	6.87059e-51
FNBP1	-2.42952	5.71643	2.77989e-53	7.52521e-51
PSD	-3.86427	4.06826	3.13518e-53	8.36218e-51
PALLD	-3.17265	7.58948	4.55489e-53	1.19727e-50
DMD	-3.91895	4.10759	6.25481e-53	1.62062e-50
MYL9	-3.8965	9.0083	7.65207e-53	1.95473e-50
GPRASP1	-3.11123	2.84352	9.57342e-53	2.41157e-50
NEGR1	-4.19086	3.1579	1.44059e-52	3.57917e-50
PGM5	-4.81264	5.40403	2.74908e-52	6.73784e-50
ADAMTSL3	-4.29222	1.77247	2.82316e-52	6.82716e-50
LIMS2	-3.41285	5.02181	5.46192e-52	1.30346e-49
ITIH5	-3.60322	4.97532	5.9775e-52	1.40797e-49
FLNA	-3.31061	10.5341	6.08118e-52	1.41403e-49
RBFOX3	-5.23058	2.40017	1.30858e-51	3.00426e-49
PPAP2B	-2.37583	5.79413	1.37739e-51	3.12271e-49
TLN1	-2.07376	8.41825	2.59529e-51	5.81121e-49
BHMT2	-4.06581	1.03021	3.75992e-51	8.3163e-49
KCNB1	-4.79968	0.630778	4.44119e-51	9.70479e-49
ITGA8	-3.42681	3.54519	5.00709e-51	1.08111e-48
HSPB6	-4.77362	5.37682	2.23658e-50	4.72339e-48
LPPR4	-3.5955	1.69831	2.23969e-50	4.72339e-48
EGR3	-3.75225	3.78114	3.08118e-50	6.42338e-48
LMOD1	-4.43844	6.42413	3.44775e-50	7.1059e-48
KCNE4	-3.67257	3.28006	3.89916e-50	7.94597e-48
RCAN2	-3.2339	3.97112	5.0789e-50	1.02351e-47
CRY2	-1.67539	4.79317	1.71501e-49	3.41814e-47
RAB23	-3.01176	3.79881	2.50033e-49	4.88105e-47
CFD	-3.7097	5.13805	2.50283e-49	4.88105e-47
CBX7	-2.4453	4.84351	3.14185e-49	6.0621e-47
FGL2	-3.63115	4.81671	9.71113e-49	1.85401e-46
RAP1A	-1.51116	6.25471	1.14821e-48	2.16927e-46
ZEB1	-3.01234	4.48302	1.76691e-48	3.30376e-46
GPR112	-5.02919	-3.6457	3.15644e-48	5.84167e-46
PJA2	-1.86984	6.15606	5.03799e-48	9.2297e-46
C1QTNF7	-3.73064	1.55008	1.41428e-47	2.56507e-45
NR4A3	-3.89159	4.14974	1.58261e-47	2.84196e-45
MSRB3	-3.5993	5.19819	1.81599e-47	3.22908e-45
ZFP36	-2.88587	8.48739	2.80567e-47	4.94043e-45
CALD1	-3.19475	8.17642	3.03083e-47	5.28559e-45
PDE1C	-3.80176	1.83207	3.77717e-47	6.52443e-45
PCSK7	-1.97761	4.86637	5.03236e-47	8.61056e-45
KCNMB1	-3.91255	3.87133	5.15989e-47	8.74626e-45
CGNL1	-3.27451	3.36069	6.66772e-47	1.11974e-44
SORBS2	-3.62537	4.86031	8.20693e-47	1.36559e-44
DMGDH	-2.82285	-0.748652	1.27695e-46	2.10546e-44
CACNA1H	-3.58176	4.80477	1.44479e-46	2.36074e-44
ITPR1	-2.82064	4.79397	1.55348e-46	2.51567e-44
PER2	-2.19113	4.29062	3.42999e-46	5.50528e-44
AOC3	-3.54664	5.58936	4.53991e-46	7.22283e-44
NEXN	-3.37051	4.12947	5.31286e-46	8.37907e-44
RBPMS2	-3.67445	3.60514	1.33878e-45	2.09323e-43
SOBP	-3.2431	2.49759	1.36851e-45	2.12143e-43
MAP1B	-3.43475	5.62168	3.24522e-45	4.98801e-43
TMPRSS11B	-8.0396	0.595196	3.51046e-45	5.35035e-43
CRYAB	-3.7277	5.03189	4.17138e-45	6.30469e-43
FYCO1	-2.03531	5.79023	4.8901e-45	7.32989e-43
PRUNE2	-4.49678	4.69064	5.84087e-45	8.68327e-43
PDK4	-3.68709	5.27207	7.48226e-45	1.1033e-42
SPARCL1	-3.16814	7.32237	7.69688e-45	1.12579e-42
ACACB	-2.79258	3.93473	9.15689e-45	1.31891e-42
DUSP1	-3.12286	8.10641	9.16264e-45	1.31891e-42
SOX17	-2.9387	1.70492	1.01058e-44	1.44323e-42
DTNA	-3.96964	3.53057	1.02584e-44	1.45357e-42
GSN	-2.42174	8.92815	1.75985e-44	2.45817e-42
CCDC69	-2.76769	5.50693	1.76193e-44	2.45817e-42
RNF150	-3.57179	3.00907	1.96613e-44	2.7213e-42
MAP1A	-3.30796	4.23686	1.98054e-44	2.7213e-42
SPINK5	-4.468	5.36549	2.18975e-44	2.98612e-42
CRNN	-8.49474	5.35727	2.98635e-44	4.04205e-42
CNN1	-4.63608	7.66172	4.18853e-44	5.62722e-42
HDAC4	-2.11046	3.83368	5.76051e-44	7.68223e-42
MICU3	-3.29116	0.506881	6.62557e-44	8.77138e-42
P2RX1	-4.4553	3.51002	1.38194e-43	1.81625e-41
ABL1	-1.64529	6.46429	1.71591e-43	2.23895e-41
FAXDC2	-2.81864	3.0361	1.83183e-43	2.37314e-41
MYOC	-5.51337	0.742391	2.15082e-43	2.76663e-41
FIGF	-3.7795	0.576261	2.21254e-43	2.82597e-41
DMPK	-2.08291	5.91373	3.25583e-43	4.12944e-41
HMCN2	-3.69119	2.57276	4.59647e-43	5.78931e-41
ALDH1B1	-2.62633	5.971	6.0053e-43	7.5116e-41
KLF2	-2.88114	4.33725	9.08796e-43	1.12896e-40
MUC21	-6.35956	3.85428	1.51303e-42	1.86679e-40
RCAN1	-2.66876	5.89072	8.32902e-42	1.0207e-39
DNAJB4	-2.21699	4.22813	1.10331e-41	1.343e-39
P2RY14	-3.16502	0.88256	1.31497e-41	1.58997e-39
KLF9	-2.74381	5.07926	1.86282e-41	2.23748e-39
PDZRN4	-4.8604	1.70521	1.96889e-41	2.34932e-39
DCUN1D3	-1.7149	4.02884	4.54752e-41	5.39074e-39
FERMT2	-2.89112	5.32802	4.81821e-41	5.67453e-39
DOK6	-3.68765	1.80595	9.28141e-41	1.08605e-38
PAMR1	-2.86191	3.45526	1.4624e-40	1.70022e-38
ITGB1BP2	-2.68923	0.88364	1.59489e-40	1.84246e-38
DNAJB5	-2.88622	3.935	2.36462e-40	2.71437e-38
MEF2D	-1.3212	5.8587	4.59008e-40	5.23587e-38
NKAPL	-3.20202	-1.81842	4.70723e-40	5.33594e-38
GPR133	-4.18008	2.85448	1.19191e-39	1.34271e-37
LRRC2	-3.90919	-0.0955487	1.27871e-39	1.4316e-37
FOXF1	-3.11759	4.06321	1.61228e-39	1.79399e-37
FOSB	-3.77903	7.61166	1.73815e-39	1.92224e-37
CACNB2	-3.15502	1.95063	3.39736e-39	3.73441e-37
ILK	-2.08897	3.37716	4.61429e-39	5.04153e-37
RASL12	-3.11392	3.59196	4.84663e-39	5.26367e-37
PRKG1	-3.08092	2.84551	6.06202e-39	6.54445e-37
ACTN2	-4.5211	1.00928	6.36874e-39	6.8349e-37
TPPP	-3.38141	2.95655	9.05709e-39	9.66284e-37
MAT2A	-1.66158	7.13513	9.78008e-39	1.03732e-36
MXRA7	-2.27939	5.96852	1.1199e-38	1.18091e-36
ADARB1	-2.66244	4.97773	1.44369e-38	1.51354e-36
GNAL	-2.91823	3.06634	1.58097e-38	1.64793e-36
PRELP	-3.74722	5.09848	1.77472e-38	1.82996e-36
ARHGAP20	-3.29358	0.993107	1.77578e-38	1.82996e-36
TMOD1	-3.59954	2.29096	1.82793e-38	1.87306e-36
TEAD1	-2.00084	6.01876	1.9706e-38	2.00791e-36
FOS	-3.06458	9.03097	2.02545e-38	2.05226e-36
ABI3BP	-3.42557	3.96018	2.23448e-38	2.25149e-36
MRVI1	-3.09511	4.91345	3.87568e-38	3.8836e-36
GADD45B	-2.73716	5.97366	5.0754e-38	5.05784e-36
ACTG2	-4.32783	8.75535	6.69234e-38	6.63273e-36
ASB2	-3.4801	3.08117	8.76953e-38	8.64418e-36
EMP1	-2.92305	7.55628	9.16331e-38	8.98351e-36
SYNE1	-2.52172	4.93463	1.06451e-37	1.03801e-35
LRRC3B	-5.11091	-1.53925	1.09844e-37	1.06537e-35
CH25H	-3.28361	2.27476	1.22613e-37	1.18289e-35
JAM3	-2.79424	4.53914	1.25135e-37	1.20084e-35
PDE4D	-2.32891	4.62003	1.43932e-37	1.37394e-35
PDE5A	-2.64538	4.11475	1.50906e-37	1.43297e-35
USP12	-1.54092	4.90673	2.17363e-37	2.05329e-35
METTL24	-3.70225	-1.01343	2.21351e-37	2.08012e-35
PPP1R14A	-3.12898	3.69315	2.26151e-37	2.11428e-35
MORN5	-4.86414	-1.88843	2.51586e-37	2.34001e-35
C11orf96	-3.17531	5.44642	3.41564e-37	3.16069e-35
ZCCHC24	-2.74436	4.73282	3.54686e-37	3.26545e-35
ARID5B	-2.03087	6.1115	3.59273e-37	3.29097e-35
SLIT3	-3.14811	5.50332	4.03307e-37	3.67577e-35
CYR61	-3.01365	7.74339	7.70882e-37	6.99075e-35
CMTM5	-3.80007	-2.35566	8.25885e-37	7.45228e-35
HPR	-4.90993	-2.61171	9.10588e-37	8.17591e-35
PGR	-3.35372	0.760864	9.69405e-37	8.66113e-35
WWTR1	-2.12601	5.90438	1.13782e-36	1.0116e-34
LDLRAD2	-2.36765	0.599902	1.20304e-36	1.06437e-34
RNF122	-2.09744	3.50643	1.32598e-36	1.16744e-34
CASQ2	-4.81405	3.66826	1.50943e-36	1.32254e-34
VCL	-1.88728	7.6549	1.91354e-36	1.66855e-34
C2orf40	-4.63184	1.46449	2.09344e-36	1.81668e-34
TBX20	-4.48795	-0.0847115	2.23424e-36	1.92964e-34
JAM2	-2.71677	2.91467	2.47872e-36	2.13064e-34
ACTA2	-3.35896	8.7849	2.56752e-36	2.19656e-34
PRDM6	-3.29256	2.68757	3.67027e-36	3.12524e-34
NR4A2	-2.85501	4.55823	3.78104e-36	3.20452e-34
GEM	-3.24447	4.44954	4.15477e-36	3.50489e-34
OGN	-4.70515	2.85788	4.19036e-36	3.51855e-34
TMEM252	-5.11847	-0.709421	4.43166e-36	3.70401e-34
LTBP4	-2.46903	6.59759	4.7164e-36	3.92392e-34
IGSF9B	-3.55145	0.167998	4.77766e-36	3.95673e-34
LSM11	-1.75694	3.34022	5.12327e-36	4.22367e-34
C1orf177	-3.78307	-1.03013	5.50388e-36	4.51692e-34
SRL	-3.14775	-0.31696	8.26531e-36	6.75261e-34
ATP1A2	-4.73153	3.49088	1.00254e-35	8.15382e-34
STARD9	-2.41083	2.75668	1.15336e-35	9.33862e-34
CACNA1C	-3.04267	3.75805	1.24032e-35	9.99807e-34
PDE1A	-3.03176	2.03407	1.42517e-35	1.14373e-33
SORCS1	-4.36634	-0.0503628	1.4316e-35	1.14383e-33
ACTC1	-5.29855	6.47027	1.50014e-35	1.19333e-33
TNS2	-2.09679	5.39545	1.74327e-35	1.38069e-33
AFF3	-3.83646	2.0934	2.39314e-35	1.88715e-33
CCL2	-3.30019	5.06397	2.76025e-35	2.16721e-33
RHOB	-2.16877	8.08269	3.78962e-35	2.9626e-33
PLP1	-4.33534	0.806842	4.76707e-35	3.71075e-33
BAG2	-2.67421	4.19298	4.81837e-35	3.73465e-33
APOLD1	-2.47482	4.97659	6.94001e-35	5.35621e-33
PLAC9	-3.01688	2.36544	8.93609e-35	6.86754e-33
PCOLCE2	-3.83209	2.87027	9.52681e-35	7.29062e-33
ARID5A	-2.08325	4.97985	9.6592e-35	7.36088e-33
AQP1	-2.448	6.51004	1.46491e-34	1.11168e-32
TP53INP2	-2.2763	5.55067	1.65397e-34	1.24831e-32
PTGES3L	-2.58337	0.0193708	1.65872e-34	1.24831e-32
ATF3	-3.12352	6.83885	1.69626e-34	1.27129e-32
LMO3	-3.78971	3.50938	1.81976e-34	1.35823e-32
FOXN3	-1.67855	5.76738	2.09789e-34	1.5594e-32
NTRK3	-3.91167	0.694367	2.24622e-34	1.66284e-32
MYH2	-5.18847	-1.87075	2.92821e-34	2.1589e-32
TPM2	-3.14042	8.38901	3.30953e-34	2.43016e-32
REEP1	-3.85364	2.48545	7.28295e-34	5.32625e-32
MAMDC2	-3.60038	2.7627	8.17043e-34	5.95129e-32
JPH2	-3.53712	4.1382	8.64548e-34	6.27212e-32
PID1	-3.12078	2.26569	1.17576e-33	8.49595e-32
CAMK2A	-3.75783	0.043275	1.22873e-33	8.84341e-32
MTURN	-2.04452	4.96206	1.73784e-33	1.24582e-31
ADAMTS4	-3.02066	5.3518	2.02797e-33	1.44808e-31
HBEGF	-2.80117	5.49062	2.55483e-33	1.81713e-31
CTGF	-3.10556	7.56201	2.87741e-33	2.03858e-31
COX7A1	-2.71045	2.84821	4.38051e-33	3.09141e-31
CPEB1	-3.4703	0.417989	4.94462e-33	3.47599e-31
SBSPON	-3.40226	3.73612	5.22659e-33	3.66002e-31
FBXL7	-2.6342	2.97169	5.70434e-33	3.97921e-31
FXYD6	-3.42658	4.42954	5.89003e-33	4.09301e-31
GNAO1	-3.46283	2.5976	1.01498e-32	7.02623e-31
STON1	-2.58545	3.58276	1.08205e-32	7.46202e-31
GUCA1C	-6.79815	-2.29843	1.26013e-32	8.64265e-31
THBS1	-2.86164	8.67665	1.26278e-32	8.64265e-31
NFASC	-2.82003	3.7186	1.47255e-32	1.00405e-30
PLN	-4.11736	3.8589	1.88217e-32	1.27853e-30
RGS2	-2.88792	5.83666	2.20612e-32	1.493e-30
PARVA	-1.71565	6.09399	2.27326e-32	1.53272e-30
ANTXR2	-2.48884	5.78187	2.91036e-32	1.95501e-30
KY	-3.32601	-1.56223	4.10239e-32	2.74557e-30
ZNF106	-1.55393	5.61912	4.21027e-32	2.80741e-30
PRICKLE2	-2.38842	3.81367	4.66218e-32	3.09736e-30
FXYD1	-3.10767	-0.565472	6.71394e-32	4.44418e-30
PDE2A	-2.68128	3.23168	7.69465e-32	5.07483e-30
ADH1B	-4.63561	4.05562	9.62977e-32	6.32808e-30
CD34	-2.08873	5.49404	1.11362e-31	7.29158e-30
SCN11A	-4.31585	1.58965	1.33478e-31	8.70825e-30
TAGLN	-3.30815	8.99942	1.38242e-31	8.98674e-30
CLIP3	-2.93498	4.46652	1.51953e-31	9.84273e-30
DACT3	-3.21157	3.25663	1.84775e-31	1.19262e-29
AOX1	-3.68372	2.23833	2.24314e-31	1.44269e-29
ZBTB16	-3.77531	1.0772	3.13003e-31	2.00598e-29
KCNA5	-3.37329	-0.680079	3.41343e-31	2.17991e-29
KLHL42	-1.55349	5.09112	3.44519e-31	2.19247e-29
GNG7	-2.78792	2.26972	3.8586e-31	2.44697e-29
RAI2	-2.74764	2.85974	3.96132e-31	2.50336e-29
TPSG1	-3.23304	-1.7107	6.19471e-31	3.90116e-29
ODF3L1	-2.95176	-0.733796	6.59514e-31	4.13897e-29
PARK2	-2.71972	0.765176	9.72881e-31	6.08453e-29
CKMT2	-2.78169	0.140434	1.13006e-30	7.04328e-29
SLC8A1	-2.58432	3.79151	1.13968e-30	7.07887e-29
NCS1	-2.13013	5.83793	1.18892e-30	7.35954e-29
VSTM4	-2.52504	3.56373	1.6156e-30	9.96668e-29
NFIX	-2.18461	5.48839	2.00052e-30	1.22994e-28
ABCA8	-3.46622	2.41258	2.17462e-30	1.33247e-28
ELANE	-3.73508	-2.49423	2.28158e-30	1.3933e-28
HIPK3	-1.59879	6.06835	2.9788e-30	1.81297e-28
LAMA2	-2.55505	4.23994	3.03509e-30	1.84105e-28
VIPR2	-3.48487	-0.529508	3.10212e-30	1.87544e-28
CSGALNACT1	-2.11176	3.71226	3.13214e-30	1.8873e-28
NECAB1	-3.19348	1.83716	3.42717e-30	2.05823e-28
GATA6	-2.88603	2.92656	3.94924e-30	2.36394e-28
MRGPRF	-3.06287	4.07294	4.68605e-30	2.79575e-28
PDZRN3	-3.07691	3.87271	4.72467e-30	2.80955e-28
PKIG	-2.10913	5.50229	4.75063e-30	2.81576e-28
CELF2	-2.69932	3.91582	5.56917e-30	3.29016e-28
TMEM132C	-4.45375	-0.186313	6.11989e-30	3.60378e-28
ROCK2	-1.32891	5.95989	7.15303e-30	4.19853e-28
C3orf70	-2.84244	2.96235	7.97894e-30	4.6682e-28
RNF180	-2.61382	1.3033	8.0242e-30	4.67958e-28
SLC25A23	-2.171	5.3593	9.10519e-30	5.29298e-28
FILIP1L	-2.63744	5.41403	9.72475e-30	5.63507e-28
ITGA7	-2.92094	4.78234	9.75716e-30	5.63585e-28
RYR2	-3.3462	1.92002	1.1595e-29	6.66341e-28
PKD1	-1.533	5.81896	1.16322e-29	6.66341e-28
VIT	-4.70251	0.917543	1.16464e-29	6.66341e-28
NFIL3	-2.01843	5.15952	1.79826e-29	1.02563e-27
CNGA3	-3.91372	-2.09207	1.83473e-29	1.04315e-27
DUSP3	-1.42474	6.20469	1.92108e-29	1.08883e-27
NR3C2	-3.14133	2.48724	1.97531e-29	1.11608e-27
PLCL1	-2.50009	1.48099	2.13739e-29	1.20391e-27
PRKAG2	-1.66569	4.40796	3.02881e-29	1.70073e-27
SLC25A4	-1.66867	4.90684	3.27375e-29	1.83259e-27
EML1	-2.47852	3.86118	4.26442e-29	2.37981e-27
SAMD4A	-2.36556	4.05733	4.73067e-29	2.63191e-27
COL14A1	-2.94574	5.59583	4.77759e-29	2.64988e-27
DDR2	-2.81409	4.70942	5.23633e-29	2.89547e-27
ANGPTL7	-4.22088	-0.865525	6.02668e-29	3.32237e-27
ARHGEF25	-2.44734	4.16174	6.77215e-29	3.72201e-27
MYH3	-3.10397	2.82203	7.45595e-29	4.08546e-27
ADAM33	-3.21812	2.96765	7.59699e-29	4.1502e-27
FBXO30	-1.47476	4.1924	8.97701e-29	4.88937e-27
PTGFR	-3.53362	1.70452	1.18785e-28	6.45033e-27
SGCA	-3.63703	2.43997	1.55499e-28	8.41876e-27
HSPB7	-3.8209	4.06865	1.58209e-28	8.53999e-27
PDLIM3	-3.22351	5.72016	1.76446e-28	9.49616e-27
TACR3	-4.44554	-0.894826	1.80273e-28	9.6734e-27
MYOM2	-2.71689	0.689178	1.86062e-28	9.95457e-27
KLF4	-2.42385	5.74014	2.11799e-28	1.12982e-26
IER3	-2.43355	6.62905	3.44393e-28	1.83175e-26
EBF1	-2.57305	2.66598	3.95563e-28	2.09776e-26
ZFPM2	-2.79904	2.21672	3.98037e-28	2.10472e-26
ITGA9	-2.35078	3.5339	5.8144e-28	3.06557e-26
RGS22	-3.26187	-1.37084	6.07183e-28	3.19202e-26
BCL2L2	-1.46683	5.5609	6.61645e-28	3.46828e-26
LRRN4CL	-2.77151	1.70096	7.62193e-28	3.98383e-26
ADCY5	-3.35525	3.7028	7.82427e-28	4.07784e-26
PARD3B	-2.37424	3.06817	1.12114e-27	5.82642e-26
STAT5B	-1.10304	6.03442	1.14823e-27	5.95013e-26
MFAP4	-3.1609	6.37064	1.54437e-27	7.98015e-26
B3GALT2	-3.13899	-1.30737	1.72062e-27	8.86559e-26
ITGA1	-2.185	5.62947	1.85049e-27	9.50775e-26
SOCS3	-2.38857	7.2791	2.09005e-27	1.07083e-25
JUN	-2.14887	8.10676	2.90241e-27	1.48285e-25
AARD	-4.10572	0.409007	3.0712e-27	1.56467e-25
SPEG	-3.15786	4.35892	3.20077e-27	1.62612e-25
SH3D19	-1.56871	5.57582	3.30022e-27	1.67196e-25
TSPAN18	-2.61413	4.05973	3.93886e-27	1.98995e-25
MBNL1	-1.2925	6.87206	4.47393e-27	2.25399e-25
C1orf95	-3.90775	1.99495	4.79289e-27	2.40799e-25
SGCG	-4.00658	-1.1621	5.14818e-27	2.57935e-25
FAM189A2	-2.74052	1.90533	5.1958e-27	2.59604e-25
PLCB4	-3.03721	3.04158	5.37312e-27	2.67726e-25
FAT4	-2.56874	2.62311	5.61567e-27	2.79045e-25
ANK2	-3.21642	2.82137	5.9387e-27	2.9429e-25
COL19A1	-4.19989	0.131927	6.33039e-27	3.12845e-25
CC2D2A	-1.73335	3.50513	6.63934e-27	3.27222e-25
FBLN5	-2.48194	4.68628	7.38132e-27	3.62805e-25
CPEB4	-1.74732	4.70614	7.57095e-27	3.7112e-25
ZBTB4	-1.25081	6.50991	7.75147e-27	3.78945e-25
ASPA	-3.29117	0.972475	9.15787e-27	4.46495e-25
STON1-GTF2A1L	-3.53633	-2.24434	9.73844e-27	4.73529e-25
MAFF	-2.01771	6.17916	1.01567e-26	4.92544e-25
HSPB8	-3.14237	6.38489	1.11623e-26	5.39867e-25
SGCD	-3.29105	2.84743	1.20763e-26	5.82522e-25
TACC2	-1.90892	5.924	1.23009e-26	5.91779e-25
RERG	-2.71465	2.47255	1.31269e-26	6.2985e-25
KIAA0408	-3.97633	-3.06307	1.4282e-26	6.83465e-25
ZHX3	-1.44289	4.59021	1.73766e-26	8.29365e-25
IL6ST	-1.77483	6.42282	2.57518e-26	1.22588e-24
WBSCR17	-3.5613	2.03961	2.75333e-26	1.30725e-24
WEE1	-1.7115	6.0236	3.57445e-26	1.69268e-24
ANKS1B	-3.30144	-0.206741	4.59269e-26	2.16921e-24
OSBPL10	-2.00645	4.77553	4.63873e-26	2.18526e-24
HSPG2	-2.13867	7.70436	4.74031e-26	2.22733e-24
ATP1B2	-2.49804	0.957889	4.90203e-26	2.29737e-24
NFIA	-2.01755	5.21717	5.50217e-26	2.57198e-24
ITGA5	-2.55267	7.53421	5.70782e-26	2.66126e-24
PER1	-2.10363	5.81754	5.77069e-26	2.68367e-24
C1QTNF9	-3.64549	-2.67282	5.94707e-26	2.75862e-24
TIPARP	-1.96166	5.63198	6.06593e-26	2.80658e-24
SNRK	-1.1176	4.91346	7.20819e-26	3.32659e-24
WFDC1	-2.56522	3.93946	7.42844e-26	3.41953e-24
PPP3CB	-1.15683	5.55988	7.76038e-26	3.56329e-24
ASB5	-5.05596	1.9795	8.01764e-26	3.67212e-24
MPZ	-2.31563	1.36382	8.09194e-26	3.69682e-24
TGFB1I1	-2.29573	5.33106	8.62745e-26	3.92295e-24
ZBTB47	-1.47013	4.38683	8.63019e-26	3.92295e-24
C7	-4.08393	4.82265	1.26567e-25	5.73888e-24
CLIC4	-2.24076	7.2456	1.36739e-25	6.1846e-24
GPR124	-2.40772	5.12756	1.37521e-25	6.20452e-24
CCSER2	-1.27696	5.28424	1.39685e-25	6.28652e-24
FAM135B	-4.18208	-1.90424	1.4449e-25	6.48666e-24
MCAM	-2.01688	6.78676	1.81021e-25	8.10663e-24
STK40	-1.32853	5.70716	2.02219e-25	9.03361e-24
CHRM2	-4.35349	2.03316	2.03461e-25	9.06678e-24
DES	-4.44607	9.65205	2.06121e-25	9.1628e-24
FAIM2	-3.46507	1.19334	2.1515e-25	9.54078e-24
PLA2G5	-3.20128	1.30947	2.49754e-25	1.10483e-23
OSTN	-5.02077	-1.29566	2.79894e-25	1.23514e-23
AKAP12	-2.68471	5.69028	3.0453e-25	1.3406e-23
TSPYL2	-1.60999	4.92328	3.29948e-25	1.44897e-23
JAZF1	-2.08053	3.46336	3.35867e-25	1.47141e-23
HSD17B6	-2.66265	2.70031	3.74476e-25	1.63659e-23
GPIHBP1	-2.94813	0.937803	3.97374e-25	1.73249e-23
TOR1AIP1	-1.15162	5.78909	4.35356e-25	1.89354e-23
SMOC2	-3.00497	5.20901	4.39452e-25	1.90678e-23
KCNIP4	-1.75251	0.35961	4.43453e-25	1.91955e-23
SBDS	-1.14924	6.17579	4.91333e-25	2.12174e-23
THSD4	-2.22551	4.59281	5.22546e-25	2.25117e-23
CEP85L	-1.75783	2.66134	5.93616e-25	2.55128e-23
HAAO	-2.2786	2.52205	6.28365e-25	2.68883e-23
ATP2B4	-2.03446	7.16811	6.28584e-25	2.68883e-23
FAM46B	-3.11442	3.60028	6.42064e-25	2.74003e-23
HAND2	-3.40148	2.20336	6.54568e-25	2.78683e-23
CCDC136	-2.44015	1.95084	6.88613e-25	2.92491e-23
RD3L	-5.31887	-4.04023	9.13891e-25	3.87272e-23
RGS5	-2.52935	6.83247	1.09239e-24	4.61834e-23
CDKL1	-1.92398	0.446196	1.12582e-24	4.74861e-23
CPEB2	-1.83423	3.85757	1.14735e-24	4.82821e-23
TBX5	-2.97149	1.21447	1.21782e-24	5.11288e-23
NCALD	-2.29906	3.45645	1.6249e-24	6.80619e-23
DCHS1	-2.27422	4.38159	1.84978e-24	7.73029e-23
SPRY1	-1.99926	5.14719	1.94631e-24	8.11498e-23
CD300LG	-3.74483	-1.37553	2.32259e-24	9.66165e-23
DLG2	-2.52624	0.853395	2.44666e-24	1.01545e-22
LATS2	-1.68853	4.42866	2.55002e-24	1.05593e-22
EPHA3	-2.69308	2.99538	2.7532e-24	1.13747e-22
MMP27	-4.21055	-3.93308	2.77664e-24	1.14455e-22
PNRC1	-1.5164	6.26329	2.93421e-24	1.20675e-22
LAMC3	-2.46263	4.06519	3.23252e-24	1.32643e-22
TMEM100	-3.2331	0.705778	3.2512e-24	1.33108e-22
ACOX2	-2.75138	1.35685	4.12753e-24	1.68606e-22
MLXIP	-1.39333	6.6213	4.18919e-24	1.7074e-22
XPNPEP2	-3.85183	0.988854	4.72529e-24	1.92158e-22
KLHL15	-1.41943	3.17792	5.36711e-24	2.1777e-22
IL6	-3.62226	3.91356	5.50593e-24	2.22904e-22
RUSC2	-1.82569	4.61224	6.40529e-24	2.58737e-22
ABCC9	-2.60734	2.51166	6.46311e-24	2.60492e-22
FOXP2	-3.04597	2.46829	6.72027e-24	2.69719e-22
LRRK2	-2.52306	2.21114	6.72178e-24	2.69719e-22
KRT4	-4.73444	8.10717	8.364e-24	3.34874e-22
TPRG1	-2.64357	2.38855	8.78029e-24	3.50767e-22
ROR1	-2.78088	1.7361	1.02629e-23	4.09096e-22
ARHGEF9	-1.4291	4.37931	1.15074e-23	4.57696e-22
TRAK2	-1.29913	5.14387	1.31836e-23	5.23219e-22
FGF10	-3.95316	-0.21176	1.34048e-23	5.30835e-22
KCTD10	-1.00456	6.1771	1.34812e-23	5.32697e-22
TSC22D1	-1.63939	7.62674	1.40017e-23	5.52062e-22
CDC42BPA	-1.62576	5.64587	1.53605e-23	6.04325e-22
FZD7	-2.02603	4.76367	1.55882e-23	6.11953e-22
LDB3	-2.81044	1.48688	1.64674e-23	6.45073e-22
ZNF25	-1.36942	3.13506	1.66575e-23	6.50008e-22
RERGL	-3.46876	-0.640318	1.6665e-23	6.50008e-22
MYADM	-2.42897	6.69137	1.67795e-23	6.52494e-22
SSPN	-1.95641	4.4237	1.68007e-23	6.52494e-22
KLK13	-4.87452	2.81655	2.45384e-23	9.50968e-22
DAAM2	-2.327	3.07248	2.91461e-23	1.12713e-21
DGKB	-3.91913	-0.191057	2.95515e-23	1.14037e-21
AGTR1	-3.44168	1.14376	3.02739e-23	1.16577e-21
SOX5	-2.41391	0.294211	3.34131e-23	1.28393e-21
FGF2	-2.83953	2.57777	3.45286e-23	1.32399e-21
THRA	-1.66207	4.95896	3.59595e-23	1.37594e-21
STARD13	-2.01918	3.7914	3.81036e-23	1.45492e-21
LRCH2	-2.61186	1.89894	4.29401e-23	1.63615e-21
LEPR	-2.13187	3.10029	4.78791e-23	1.82051e-21
CPXM2	-2.97807	4.41348	4.8991e-23	1.85889e-21
ADRB3	-3.76017	-0.300073	5.02778e-23	1.90373e-21
TCEAL7	-2.57714	0.951523	5.36989e-23	2.02903e-21
SPOP	-1.06405	5.84873	5.90102e-23	2.22509e-21
EPHB1	-2.94976	1.26738	6.27526e-23	2.36129e-21
OLFML1	-2.3025	2.47406	7.21191e-23	2.70812e-21
REV3L	-1.56362	4.27353	7.855e-23	2.94352e-21
NCAM1	-3.6603	3.98621	8.97998e-23	3.35814e-21
TMEM220	-2.14224	1.15601	1.02535e-22	3.82651e-21
EBF2	-2.68219	-0.00240951	1.14167e-22	4.25184e-21
TRPC3	-2.82847	-0.151309	1.20115e-22	4.46421e-21
GALNT15	-2.89428	2.22711	1.21571e-22	4.50908e-21
RECK	-2.09118	2.79357	1.28407e-22	4.75291e-21
CLDN5	-2.49227	3.95902	1.3007e-22	4.80463e-21
PPM1L	-2.10616	4.77801	1.44802e-22	5.33796e-21
MYOT	-2.67734	-0.621551	1.57415e-22	5.79115e-21
TNNT2	-3.02316	2.84482	1.62543e-22	5.96768e-21
PTGIS	-3.44689	5.63284	1.71478e-22	6.28302e-21
CHRM3	-3.24633	2.83361	1.87165e-22	6.84397e-21
PYGB	-1.73996	7.63878	2.0378e-22	7.43653e-21
MUC22	-4.91419	-0.269522	2.05795e-22	7.49498e-21
ELMSAN1	-1.30778	5.19937	2.10306e-22	7.64394e-21
MMRN1	-3.09706	1.95057	2.29562e-22	8.32713e-21
MAOB	-3.25357	3.9019	2.43213e-22	8.80469e-21
STAB2	-2.77356	-1.16165	2.49775e-22	9.02424e-21
TRIB1	-1.80012	6.95505	2.79148e-22	1.00654e-20
SNX9	-1.09335	6.04879	2.90323e-22	1.04476e-20
EPHA7	-3.24051	2.64767	3.22239e-22	1.15732e-20
NXPH3	-2.74821	2.37742	3.35138e-22	1.20126e-20
MPDZ	-1.79884	4.16521	4.01812e-22	1.43741e-20
ESR1	-2.88142	2.77743	4.06395e-22	1.45094e-20
ADAMTS8	-3.09294	1.67165	4.34934e-22	1.54978e-20
CREM	-1.44109	4.46261	4.65523e-22	1.65553e-20
MYZAP	-2.43252	3.42346	4.94773e-22	1.7561e-20
IGSF10	-3.61922	1.65474	6.16879e-22	2.18522e-20
CYBRD1	-2.28396	5.86344	7.28152e-22	2.57437e-20
RUNX1T1	-2.68376	1.65994	7.52837e-22	2.65646e-20
HPSE2	-3.75712	2.52923	7.60494e-22	2.67827e-20
MEIS1	-1.76166	4.40889	8.9222e-22	3.13608e-20
BDKRB1	-2.64531	1.67045	1.00905e-21	3.53987e-20
IKZF4	-1.41579	3.29171	1.06454e-21	3.72731e-20
BVES	-2.82318	2.80283	1.11549e-21	3.89819e-20
KRT78	-3.65638	2.02729	1.14611e-21	3.99748e-20
AMOTL1	-1.96643	5.96406	1.22961e-21	4.28051e-20
ANXA6	-2.34363	6.73859	1.27357e-21	4.42506e-20
LRFN5	-3.29282	1.2026	1.3075e-21	4.53425e-20
MEN1	1.25928	5.96891	1.31737e-21	4.55975e-20
CCL14	-3.2721	0.229901	1.43394e-21	4.95378e-20
NBEA	-2.78036	2.95787	1.47419e-21	5.08315e-20
CRTAP	-1.24253	7.27966	1.54366e-21	5.31259e-20
PELI2	-2.33427	3.17345	1.58297e-21	5.43756e-20
MAGI2	-1.94069	2.42494	1.65166e-21	5.66278e-20
A2M	-2.28075	9.06959	1.71703e-21	5.8758e-20
RNF112	-2.39967	0.476376	1.84945e-21	6.31705e-20
HERC1	-1.0591	5.47762	2.17201e-21	7.40483e-20
VSTM2A	-4.4098	-0.940068	2.30012e-21	7.82689e-20
JUNB	-1.67229	8.7173	2.38787e-21	8.11026e-20
INPP5A	-1.35004	5.00323	2.4262e-21	8.22505e-20
RBMS3	-2.33415	3.00213	2.47399e-21	8.3714e-20
SGCB	-1.69052	4.89588	2.66088e-21	8.98702e-20
ROCK1	-1.31131	5.76122	2.74292e-21	9.24691e-20
DENND5A	-1.36111	5.4717	2.86627e-21	9.6448e-20
GYS2	-3.17734	-2.33458	3.45071e-21	1.15899e-19
BDKRB2	-2.16015	4.28157	4.0725e-21	1.3653e-19
HAND1	-4.51793	0.00134168	4.11794e-21	1.37799e-19
ZCWPW2	-1.56507	-0.702952	4.84374e-21	1.61788e-19
CAP2	-2.23924	3.40434	4.88675e-21	1.62925e-19
GPBAR1	-2.33133	0.707209	4.95538e-21	1.6491e-19
ZEB2	-2.09087	4.50999	5.97644e-21	1.98525e-19
SYNC	-2.5569	1.2011	6.44242e-21	2.13613e-19
GATA5	-3.81858	1.03438	7.54351e-21	2.49665e-19
SERINC1	-1.14079	7.00205	7.97121e-21	2.6334e-19
CREBRF	-1.29042	4.16718	8.60739e-21	2.8384e-19
TNFAIP8L3	-2.58374	2.19957	8.67515e-21	2.85556e-19
DISP1	-1.69033	2.78821	9.15588e-21	3.00834e-19
PCP4	-4.23449	4.38649	9.22959e-21	3.02707e-19
DCN	-2.70781	8.32747	9.69821e-21	3.17503e-19
KCNQ4	-2.58092	1.33854	1.00382e-20	3.28042e-19
IL13	-3.20058	-2.90662	1.02628e-20	3.34777e-19
ADCYAP1R1	-3.03373	-0.601102	1.10285e-20	3.59109e-19
UGCG	-1.47123	6.23203	1.10623e-20	3.59564e-19
CALCOCO1	-1.1279	6.08745	1.13007e-20	3.66397e-19
MBD5	-1.1513	3.79604	1.13129e-20	3.66397e-19
SLIT2	-2.85012	3.07072	1.43919e-20	4.65286e-19
LRCH1	-1.24518	4.42378	1.49132e-20	4.81283e-19
KIF18B	2.89652	4.75244	1.61785e-20	5.21189e-19
FBXO31	-1.04291	4.99001	1.6971e-20	5.45749e-19
MEF2C	-1.94685	3.93734	1.77296e-20	5.69137e-19
ACKR1	-3.22487	4.39526	1.93994e-20	6.21638e-19
GRASP	-1.94015	3.21705	2.03201e-20	6.49993e-19
TCEAL1	-1.47101	4.34315	2.36627e-20	7.55583e-19
GDF10	-3.48642	-1.56632	2.67121e-20	8.51453e-19
DPT	-3.59973	3.9562	2.72872e-20	8.68261e-19
RHCG	-3.93378	6.60424	2.78294e-20	8.83961e-19
NDNF	-3.04046	1.35356	3.00496e-20	9.52814e-19
MTTP	-3.01565	-1.16861	3.65975e-20	1.15841e-18
KIAA1614	-1.71177	1.94142	3.69177e-20	1.16651e-18
CCDC80	-2.8073	6.6541	3.73707e-20	1.17877e-18
BTG2	-2.17847	8.38041	4.03174e-20	1.26951e-18
KLF6	-1.58666	7.84909	4.16957e-20	1.31063e-18
CIPC	-1.18066	4.68466	4.30092e-20	1.34958e-18
HIPK4	-2.15028	-1.79581	4.50972e-20	1.41266e-18
ABCB5	-3.72945	-2.00378	4.62644e-20	1.44672e-18
KCND3	-2.80143	2.9238	4.82723e-20	1.50691e-18
F8	-1.80349	2.79093	4.86292e-20	1.51544e-18
SETD7	-1.32298	5.96141	4.91474e-20	1.52897e-18
RXRG	-3.48832	-1.61868	4.94741e-20	1.53649e-18
PTCH1	-1.63602	3.66537	5.07499e-20	1.57342e-18
FAM13B	-1.437	4.7076	5.8855e-20	1.82159e-18
MIDN	-1.26152	7.18917	6.15027e-20	1.9003e-18
SYNPO	-1.82488	6.25793	6.91437e-20	2.13275e-18
MEIS2	-1.82556	4.32687	7.02521e-20	2.16326e-18
DNAJC18	-1.41945	2.74902	7.05058e-20	2.1674e-18
TTLL7	-2.29539	3.24216	7.29596e-20	2.23903e-18
S1PR1	-1.96462	3.86921	7.71647e-20	2.36408e-18
PRRG3	-2.97802	-0.381011	8.0672e-20	2.46321e-18
GFRA1	-3.23072	2.04495	8.17648e-20	2.49238e-18
KIAA1462	-2.13323	5.13109	8.37555e-20	2.54878e-18
MKX	-3.20068	0.756722	8.53426e-20	2.59273e-18
SCN4B	-2.29624	1.8408	9.34591e-20	2.83456e-18
RCC2	1.28364	8.09916	9.75758e-20	2.95448e-18
MAPT	-2.73447	2.41388	1.05623e-19	3.19282e-18
HSPB2	-2.36518	-0.24459	1.11461e-19	3.36367e-18
ENDOU	-3.5477	0.51366	1.2583e-19	3.79101e-18
PTH1R	-2.42304	0.582217	1.31702e-19	3.96133e-18
SCN7A	-3.78273	0.94491	1.32049e-19	3.96519e-18
C1QTNF2	-2.18089	0.698399	1.39145e-19	4.17137e-18
CPNE6	-3.68355	-1.13971	1.39988e-19	4.1897e-18
AKAP13	-1.21211	6.51732	1.4611e-19	4.36574e-18
NFIC	-1.40177	6.46231	1.51959e-19	4.53302e-18
RPS6KA2	-1.67975	4.85398	1.57818e-19	4.70006e-18
ARHGAP10	-1.50314	5.02987	1.70589e-19	5.0721e-18
CNFN	-3.11719	4.42981	1.93955e-19	5.74797e-18
LYVE1	-2.96425	2.88348	2.03106e-19	6.00934e-18
GPR135	-1.8431	0.512738	2.05629e-19	6.07408e-18
EIF2AK1	1.03435	7.6563	2.08999e-19	6.1636e-18
KLHL10	-2.22274	-2.8424	2.50887e-19	7.38692e-18
KLF17	-3.70183	-1.43829	2.53734e-19	7.45863e-18
CDK1	2.35621	5.88241	2.552e-19	7.48957e-18
HJURP	2.54061	4.62904	2.62558e-19	7.69308e-18
CACNB4	-2.80144	1.50814	2.66359e-19	7.79185e-18
LGI4	-2.21063	2.33474	2.73628e-19	7.9916e-18
C16orf45	-2.12132	3.90536	2.9253e-19	8.52992e-18
ASTL	-3.01531	-0.58232	3.16492e-19	9.21384e-18
DGKG	-2.52763	1.96816	3.32867e-19	9.67502e-18
DUSP5	-2.19996	6.59552	3.42559e-19	9.9408e-18
UHRF1	2.47765	4.7899	3.51822e-19	1.01906e-17
TROAP	2.70068	4.93489	3.52291e-19	1.01906e-17
BCHE	-3.29852	1.90837	3.64625e-19	1.05306e-17
SPRR3	-3.65705	6.90319	3.76491e-19	1.0856e-17
EME1	2.63522	2.64057	4.21146e-19	1.21147e-17
NEK1	-1.18215	3.62421	4.2148e-19	1.21147e-17
XRCC2	2.40238	3.1054	4.35257e-19	1.24712e-17
RP11-903H12.5	-2.42726	-3.02663	4.34899e-19	1.24712e-17
CRISPLD2	-2.21034	6.14798	4.76561e-19	1.36331e-17
NLGN1	-3.01179	0.701956	4.78583e-19	1.36694e-17
CASP2	1.22908	5.87384	5.08854e-19	1.45111e-17
PPP1R1A	-3.3759	0.625635	5.17157e-19	1.47248e-17
SYPL2	-2.63758	0.568317	5.18807e-19	1.47486e-17
NPR2	-1.68468	2.81607	5.2308e-19	1.48304e-17
KCNAB1	-1.67291	0.946826	5.23321e-19	1.48304e-17
MASP1	-2.9229	1.23531	5.29674e-19	1.49871e-17
CD302	-1.68599	1.65614	6.5501e-19	1.84758e-17
MOAP1	-1.10245	4.62732	7.3119e-19	2.05925e-17
ENTPD1	-1.39756	5.6103	7.38553e-19	2.07676e-17
AKAP2	-2.76642	-1.34864	8.05956e-19	2.26279e-17
AURKA	2.40224	5.10664	8.26738e-19	2.31755e-17
ARHGAP39	1.744	4.13099	8.74251e-19	2.44696e-17
FAM19A2	-1.78696	0.0730514	8.82139e-19	2.46523e-17
RBM24	-3.09452	1.05357	9.23833e-19	2.57778e-17
LRRFIP1	-1.1435	7.15777	9.56549e-19	2.66496e-17
TBX4	-3.04141	1.80893	9.87711e-19	2.74756e-17
PPP1R3B	-1.72657	5.27162	1.05572e-18	2.93226e-17
MEDAG	-2.64448	3.18856	1.08631e-18	3.01259e-17
TMEM35	-3.28543	1.81763	1.09136e-18	3.02199e-17
IGIP	-1.2841	3.26072	1.18199e-18	3.26796e-17
BAG3	-1.41137	6.50185	1.2016e-18	3.31711e-17
RUNDC3B	-1.98145	0.172944	1.30321e-18	3.59215e-17
FHL5	-2.44023	-0.00232644	1.34078e-18	3.6845e-17
KANK1	-1.72422	6.04145	1.36685e-18	3.75047e-17
SH3BGRL	-1.49299	6.54404	1.47665e-18	4.04561e-17
DENND2A	-2.05392	3.23841	1.60242e-18	4.38358e-17
ADAMTS9	-2.03526	3.67232	1.65966e-18	4.52651e-17
KIF2C	2.40543	5.59343	1.66969e-18	4.54702e-17
SCUBE1	-2.5641	1.13129	1.68176e-18	4.57304e-17
RHOJ	-1.93017	3.2014	1.74823e-18	4.74666e-17
TGFBR3	-2.16657	5.62149	1.91016e-18	5.17855e-17
RNASE4	-1.93963	0.133443	2.00241e-18	5.42055e-17
ARHGAP24	-1.98455	2.79278	2.03618e-18	5.50377e-17
MITF	-2.04735	2.98847	2.07064e-18	5.58857e-17
ANGPTL1	-3.21933	2.16412	2.17541e-18	5.86262e-17
GTSE1	2.42618	4.30874	2.44349e-18	6.5753e-17
ZWINT	2.2607	5.68468	2.48165e-18	6.66811e-17
RASGRP2	-2.38507	2.7583	2.68255e-18	7.19726e-17
CDC42EP3	-1.73774	5.7088	2.74272e-18	7.34271e-17
HAS1	-3.42954	1.52689	2.74486e-18	7.34271e-17
GFRA2	-2.46771	0.258886	2.7806e-18	7.42735e-17
SERTAD1	-1.39871	5.08558	2.87956e-18	7.68037e-17
ENPP6	-2.76374	-0.584379	2.89185e-18	7.70182e-17
HMGB3	2.03677	6.71951	2.91711e-18	7.75772e-17
NAP1L5	-1.65266	2.45606	2.92861e-18	7.7769e-17
GNG11	-1.81791	4.37183	3.39072e-18	8.99085e-17
PRKAA2	-2.71954	2.02635	3.46692e-18	9.1795e-17
LMCD1	-2.15726	5.35929	3.52201e-18	9.31176e-17
PLIN4	-2.59534	5.25055	3.56122e-18	9.40173e-17
UBE2C	2.67325	6.43951	3.61444e-18	9.52836e-17
CDCA8	2.3826	5.05101	3.79525e-18	9.99048e-17
CNST	-1.00381	4.55202	3.82336e-18	1.00499e-16
ADRA1D	-2.82596	-0.88834	4.07629e-18	1.06992e-16
SNED1	-2.06345	2.83313	4.11325e-18	1.07806e-16
PDZD4	-2.69846	2.07837	5.11834e-18	1.33956e-16
DYSF	-1.81117	4.85495	5.14907e-18	1.34566e-16
GHR	-2.56365	1.55069	5.18503e-18	1.35311e-16
TSPAN2	-2.45186	3.74252	5.39985e-18	1.40714e-16
PCDH18	-2.05623	3.22604	5.706e-18	1.48479e-16
CD55	-1.91059	6.89057	6.07707e-18	1.57908e-16
PLSCR4	-2.01608	3.24523	6.10707e-18	1.5846e-16
BMPR1A	-1.01502	4.76699	6.72132e-18	1.74149e-16
SMPX	-3.40124	-0.684066	6.74918e-18	1.74622e-16
DPYSL3	-2.40895	7.17666	6.7863e-18	1.75332e-16
STIL	2.21518	4.08787	6.81241e-18	1.75756e-16
BAI3	-3.23791	0.0956467	6.8743e-18	1.77101e-16
SLC9A9	-1.98121	3.07036	7.05586e-18	1.81521e-16
BIN1	-2.18305	5.11524	7.35311e-18	1.889e-16
FANCA	2.13336	4.52105	8.13385e-18	2.08661e-16
FAM168B	-1.10722	6.54843	8.30348e-18	2.12712e-16
MOGS	1.19157	6.77426	8.39369e-18	2.1472e-16
FAM110D	-1.92535	0.884087	8.48495e-18	2.16749e-16
WNT2B	-1.75935	2.2867	9.04017e-18	2.30607e-16
PRIMA1	-3.16564	1.09109	9.14714e-18	2.33008e-16
GYG1	-1.04723	5.79011	1.02836e-17	2.6159e-16
XKR4	-3.582	-1.06018	1.04273e-17	2.64873e-16
RBPMS	-1.72764	6.3955	1.20237e-17	3.04997e-16
RNF38	-1.0798	5.08942	1.25964e-17	3.1908e-16
FBXO32	-2.00702	6.21032	1.26565e-17	3.20154e-16
ABCD2	-2.5979	-0.31512	1.30401e-17	3.29398e-16
TRIM63	-3.34814	0.401754	1.31592e-17	3.31944e-16
DIP2C	-1.38815	4.82695	1.35969e-17	3.4251e-16
BMP5	-3.30842	1.75851	1.41913e-17	3.56986e-16
ZBTB21	-1.16193	4.17013	1.48175e-17	3.72224e-16
CYGB	-1.8804	4.58464	1.52814e-17	3.83345e-16
NHSL2	-2.51049	0.0580842	1.55482e-17	3.89499e-16
TONSL	1.79299	5.35479	1.65004e-17	4.12214e-16
ABRA	-2.75803	-2.65967	1.68187e-17	4.19589e-16
FAM46A	-1.54184	4.86196	2.1079e-17	5.24431e-16
EGR2	-2.34547	3.52585	2.22764e-17	5.53461e-16
ERC1	-1.32716	5.7013	2.31749e-17	5.74998e-16
MGARP	-2.34869	-1.66704	2.52256e-17	6.25023e-16
ALG3	1.26441	6.28455	2.60102e-17	6.43585e-16
APBB1	-2.0854	3.85231	2.65955e-17	6.56275e-16
HIF3A	-3.15004	2.44349	2.79164e-17	6.87936e-16
C21orf58	2.50877	3.67331	2.88723e-17	7.10526e-16
DCHS2	-3.13298	-0.385324	2.89761e-17	7.12114e-16
DYNC1I1	-2.40704	3.05673	2.92872e-17	7.18785e-16
RASL11A	-2.19577	3.00118	3.03505e-17	7.43874e-16
EDNRA	-2.04954	3.70952	3.07497e-17	7.52643e-16
INMT	-2.1909	2.28995	3.1821e-17	7.77813e-16
BNC2	-2.56142	3.00342	3.23939e-17	7.90751e-16
FBXL6	1.75921	5.25678	3.25554e-17	7.93626e-16
NOVA1	-2.76705	1.09728	3.26246e-17	7.94245e-16
ARHGEF37	-1.96378	3.58492	3.6052e-17	8.76508e-16
RBKS	-1.38498	2.29683	3.73558e-17	9.0699e-16
FAM172A	-1.09078	4.04081	3.82048e-17	9.26363e-16
SMIM10	-1.85469	2.45568	4.02474e-17	9.7459e-16
TMX4	-1.25044	5.64042	4.1462e-17	1.00266e-15
C8orf88	-2.72631	0.766693	4.16428e-17	1.00569e-15
PDGFD	-2.03273	3.24186	4.36052e-17	1.05168e-15
HGH1	1.44748	5.55594	4.58261e-17	1.10378e-15
BLM	1.85534	3.76823	4.69135e-17	1.12847e-15
ABLIM1	-1.62958	6.76473	5.04339e-17	1.21155e-15
HABP4	-1.48119	3.51857	5.47699e-17	1.31397e-15
SLC38A7	1.23146	5.00062	5.53276e-17	1.3256e-15
SEMA3G	-1.77881	3.06392	5.88634e-17	1.40845e-15
ACER1	-3.37581	-2.4748	6.48777e-17	1.55031e-15
POLQ	2.36532	3.83926	6.57816e-17	1.56984e-15
RFX2	-1.37333	3.94585	6.79111e-17	1.61853e-15
MYO9A	-1.05886	4.67622	7.03103e-17	1.67351e-15
SLC24A3	-2.34195	3.44411	7.15311e-17	1.70034e-15
PODN	-2.43814	5.07418	7.45117e-17	1.76887e-15
PTBP2	-1.20753	4.05297	7.76888e-17	1.84188e-15
SPAG5	2.1506	5.74643	8.06388e-17	1.90933e-15
ABCB1	-1.90466	1.51051	8.37039e-17	1.97932e-15
GJC2	-1.9099	0.875847	8.72279e-17	2.05997e-15
SLC51B	-2.38984	-1.3908	9.20146e-17	2.17018e-15
GREM2	-3.11953	1.15908	1.05754e-16	2.49099e-15
CPEB3	-1.29675	2.25537	1.17499e-16	2.76404e-15
CYP2A6	-3.82654	-0.41831	1.22438e-16	2.8765e-15
ADCYAP1	-2.90572	0.252933	1.30132e-16	3.05331e-15
RAD54L	2.32903	3.64333	1.36298e-16	3.19385e-15
PQLC2	1.27597	4.61926	1.38726e-16	3.24655e-15
NKX6-2	-3.01602	-3.83167	1.4281e-16	3.33782e-15
GAS7	-2.25253	4.39785	1.48264e-16	3.46084e-15
RCC1	1.53381	6.58842	1.48968e-16	3.47279e-15
PMP2	-3.58787	-1.28458	1.52645e-16	3.55393e-15
ASF1B	2.14196	5.28751	1.5787e-16	3.67089e-15
SLC26A6	1.90697	4.64971	1.58359e-16	3.67753e-15
KIAA0513	-1.65595	4.29349	1.68763e-16	3.91109e-15
BOC	-2.53051	3.73981	1.68847e-16	3.91109e-15
GPR146	-1.62107	-0.472398	1.69318e-16	3.91699e-15
SETBP1	-2.10628	3.47032	1.77656e-16	4.1013e-15
CTNNA3	-3.25185	0.281059	1.77737e-16	4.1013e-15
C3orf18	-1.60851	2.17827	1.78853e-16	4.12179e-15
AHNAK	-1.61132	9.68702	1.82488e-16	4.20024e-15
ESM1	4.48333	3.88909	1.88221e-16	4.3267e-15
TMPRSS11A	-4.05613	2.45482	1.95016e-16	4.47721e-15
PBXIP1	-1.2271	7.46021	2.09146e-16	4.79556e-15
SHE	-1.84287	2.04066	2.09876e-16	4.80621e-15
LIG1	1.39255	6.05703	2.11248e-16	4.83153e-15
TRPC4	-1.97746	0.101126	2.19519e-16	5.01439e-15
FAM180A	-2.80625	0.014499	2.32719e-16	5.30921e-15
GINS1	2.06576	4.77848	2.42087e-16	5.50908e-15
PHYHIP	-2.65655	2.45178	2.43044e-16	5.52023e-15
EIF4E3	-1.42347	4.65879	2.43383e-16	5.52023e-15
KDM6B	-1.27788	6.12701	2.4349e-16	5.52023e-15
RGN	-2.57661	0.686944	2.53116e-16	5.7313e-15
IL1RAPL1	-2.95229	-2.58028	2.70575e-16	6.11899e-15
SKA3	2.1788	3.93416	2.73447e-16	6.17623e-15
MATN2	-2.3191	5.70653	2.9478e-16	6.64979e-15
CDON	-2.23927	2.44862	2.97897e-16	6.71175e-15
LONRF2	-3.0531	2.38402	3.48159e-16	7.82473e-15
CTIF	-1.12168	5.10633	3.5886e-16	8.05526e-15
GPRASP2	-1.4208	3.06844	3.6236e-16	8.12377e-15
RECQL4	2.18168	5.64855	3.63763e-16	8.14515e-15
GCSAML	-2.54249	-1.76214	3.74627e-16	8.36775e-15
RAB30	-1.54086	3.35763	3.86061e-16	8.61252e-15
GPER1	-2.04794	1.03555	4.21574e-16	9.39323e-15
MAPRE2	-1.60698	4.80052	4.52193e-16	1.00631e-14
PDLIM7	-1.71855	6.54398	4.70321e-16	1.04537e-14
DUSP8	-1.92121	2.78903	4.77549e-16	1.06014e-14
CILP	-3.27648	4.58663	5.06343e-16	1.12131e-14
COL21A1	-2.58102	2.04815	5.12363e-16	1.13326e-14
CDCA3	2.20547	4.77546	5.13673e-16	1.13477e-14
HSPA12A	-2.06726	2.2118	5.27949e-16	1.16489e-14
SPON1	-2.49656	5.15067	5.40968e-16	1.19217e-14
CACNA2D1	-2.44336	3.4333	5.43524e-16	1.19635e-14
ITGB3	-2.42295	1.30434	5.46869e-16	1.20225e-14
CENPA	2.67198	3.57123	5.67694e-16	1.24652e-14
UBE2T	1.86094	4.55974	5.73418e-16	1.25757e-14
ARHGEF17	-1.34046	5.21347	5.9243e-16	1.29769e-14
GPM6A	-3.02411	-0.485013	5.94198e-16	1.3e-14
CDC6	2.07951	5.30276	6.11732e-16	1.33675e-14
RND1	-2.04325	2.38487	6.83041e-16	1.49077e-14
KIF4A	2.33037	5.00505	6.94562e-16	1.5141e-14
SLC52A2	1.44164	6.77424	7.0901e-16	1.54188e-14
ARHGAP1	-1.0424	7.40388	7.64709e-16	1.66102e-14
TMEM206	1.51838	3.98426	7.95105e-16	1.72498e-14
FAM72D	2.75685	0.615315	8.04405e-16	1.74307e-14
RP11-766F14.2	-3.54256	-0.84353	8.25604e-16	1.78474e-14
DUSP2	-2.47657	5.62849	8.46253e-16	1.8272e-14
HMGCLL1	-3.01547	-1.62537	8.48014e-16	1.82883e-14
FAM150B	-2.33813	-1.07574	8.50864e-16	1.83279e-14
NUP85	1.00651	6.01224	8.52224e-16	1.83355e-14
MTFR2	2.10506	2.84392	9.32944e-16	2.00483e-14
TACR1	-2.53469	0.39719	9.4788e-16	2.03452e-14
GNAZ	-2.47555	2.05625	9.7808e-16	2.09686e-14
TSHZ3	-2.11308	3.52296	1.01321e-15	2.1696e-14
PTRF	-2.01263	8.18054	1.02511e-15	2.19203e-14
EMCN	-1.89463	3.19233	1.0261e-15	2.19203e-14
TTYH3	1.56309	7.17326	1.11084e-15	2.37026e-14
MS4A2	-2.41836	0.562336	1.11414e-15	2.37452e-14
FBLN2	-2.34995	6.1961	1.13428e-15	2.41461e-14
PREX2	-1.99413	2.32517	1.15741e-15	2.46096e-14
NAA40	1.22931	5.13383	1.20565e-15	2.56053e-14
PDIA4	1.41572	8.41549	1.27408e-15	2.70269e-14
TPSAB1	-2.47312	3.31279	1.38615e-15	2.937e-14
PDE4B	-2.09429	3.48465	1.4667e-15	3.10403e-14
LRRC7	-1.8002	-0.341749	1.49848e-15	3.16759e-14
PPP1R12C	-1.03424	6.67294	1.51992e-15	3.20916e-14
JMY	-1.10153	4.50927	1.63594e-15	3.45012e-14
PDGFRA	-2.06719	4.80462	1.63997e-15	3.4546e-14
HDC	-2.4283	0.688239	1.64588e-15	3.46303e-14
TES	-1.31145	6.74569	1.7676e-15	3.71483e-14
PLK4	1.80408	3.87863	1.79345e-15	3.7648e-14
ADCY9	-1.50112	4.2688	1.99544e-15	4.18396e-14
NUF2	2.60427	4.58357	2.06421e-15	4.32316e-14
GPR17	-2.42454	-1.55648	2.07247e-15	4.33545e-14
MGME1	1.1866	5.05396	2.13015e-15	4.44092e-14
TIMELESS	1.52246	5.99242	2.13181e-15	4.44092e-14
C17orf53	1.88853	3.39374	2.13268e-15	4.44092e-14
LIFR	-2.17824	4.09812	2.13061e-15	4.44092e-14
C2CD4B	-2.51157	1.35916	2.19607e-15	4.56768e-14
ORC6	2.15487	4.04302	2.34091e-15	4.86336e-14
KNTC1	1.71773	5.18396	2.37054e-15	4.91927e-14
CNTN1	-3.12384	4.23902	2.41603e-15	5.00258e-14
PRKCB	-2.33469	3.35764	2.4162e-15	5.00258e-14
KCNN2	-2.31309	0.370249	2.56691e-15	5.30855e-14
POLR2H	1.15478	6.20058	2.61445e-15	5.40071e-14
MEF2A	-1.10461	5.16976	2.67384e-15	5.51599e-14
MGLL	-1.927	5.5559	2.67634e-15	5.51599e-14
LDB2	-1.64154	3.27016	2.77728e-15	5.71754e-14
POLD1	1.44375	5.52026	2.90662e-15	5.97703e-14
ARSF	-3.36362	-1.50577	2.98282e-15	6.12678e-14
CKB	-2.31753	6.8417	3.10978e-15	6.38032e-14
FAM43A	-1.82184	3.39518	3.24663e-15	6.65357e-14
NEK2	2.34577	4.41605	3.3637e-15	6.8857e-14
C20orf194	-1.27621	4.83153	3.37975e-15	6.91076e-14
RALGDS	-1.07936	6.56931	3.53594e-15	7.222e-14
GYPC	-2.13918	3.99285	3.58912e-15	7.32237e-14
FANCI	1.5973	5.77867	3.65956e-15	7.45769e-14
HSPA2	-2.01466	4.75132	3.71876e-15	7.56983e-14
AKT3	-1.91165	4.70522	3.94247e-15	8.01621e-14
PFKFB4	2.41867	4.457	3.99347e-15	8.11081e-14
HPGDS	-2.10367	0.290641	4.22687e-15	8.57524e-14
ARHGEF26	-1.95266	3.1871	4.57106e-15	9.26315e-14
TTK	2.27873	4.39188	4.61454e-15	9.34083e-14
JUND	-1.36769	7.59636	5.14638e-15	1.03942e-13
CCDC27	-2.96949	-3.67207	5.25507e-15	1.05935e-13
B3GAT2	-1.80705	-0.379134	5.25673e-15	1.05935e-13
SRPX	-2.45897	4.25183	5.37347e-15	1.08167e-13
FANCD2	1.72799	4.99211	5.6904e-15	1.1442e-13
RPS6KA5	-1.5389	3.82685	6.08205e-15	1.2216e-13
MYCT1	-1.65749	2.44849	6.09708e-15	1.22326e-13
ANO5	-2.58602	1.37952	6.61054e-15	1.32481e-13
ZNF154	-1.79182	1.49331	6.92088e-15	1.38547e-13
DPYSL2	-1.65736	5.59165	7.08884e-15	1.41753e-13
CDC37L1	-1.01169	4.28364	7.3329e-15	1.46472e-13
RAD51	1.8823	3.98921	7.38862e-15	1.47271e-13
SCN2B	-3.01572	-1.34112	7.38913e-15	1.47271e-13
MYL3	-2.54628	-1.95226	7.40777e-15	1.4748e-13
PKDCC	-2.75492	3.58228	7.41591e-15	1.47481e-13
IQCJ-SCHIP1	-1.58987	1.38369	7.46173e-15	1.48229e-13
SSBP2	-1.51749	3.97649	8.10279e-15	1.60451e-13
MID2	-1.28526	2.77535	8.1035e-15	1.60451e-13
TPX2	2.43907	6.85668	8.25301e-15	1.63233e-13
TUB	-2.1321	2.52515	8.37871e-15	1.65539e-13
GTPBP3	1.1445	4.72962	8.4927e-15	1.67608e-13
SPG20	-1.17623	5.58701	8.53158e-15	1.68193e-13
CXCR2	-2.48915	1.50772	8.62419e-15	1.69834e-13
CALR	1.13063	10.2327	9.12716e-15	1.79155e-13
CHTF18	1.82838	5.16907	9.24225e-15	1.81218e-13
CBX8	1.61812	3.74096	9.42338e-15	1.8457e-13
SGOL1	2.32073	3.33111	9.47311e-15	1.85344e-13
PNMA1	-1.56771	5.10006	9.54729e-15	1.86594e-13
ACTL6A	1.1812	6.19606	9.76228e-15	1.9059e-13
LIPI	-2.45042	-2.79781	1.03898e-14	2.02624e-13
C16orf59	2.16297	3.40551	1.06016e-14	2.06532e-13
PTGS2	-2.43863	6.42578	1.08182e-14	2.10525e-13
CRLF2	-2.31479	-2.949	1.119e-14	2.17295e-13
CCNB2	2.09726	5.42675	1.13373e-14	2.19919e-13
DPCR1	-3.77622	-0.863042	1.13898e-14	2.20666e-13
CNTN4	-2.19291	1.07214	1.14001e-14	2.20666e-13
ST6GALNAC6	-1.13898	5.35648	1.16953e-14	2.26138e-13
PSMG3	1.46793	5.83698	1.18923e-14	2.29703e-13
CDC45	2.22759	4.49025	1.25362e-14	2.41625e-13
ADAMTS5	-1.88875	2.55863	1.28454e-14	2.47322e-13
CTSG	-3.08126	1.62625	1.33218e-14	2.56223e-13
DNA2	1.69536	3.28468	1.3645e-14	2.62161e-13
IL17B	-1.82202	-1.52198	1.3899e-14	2.66758e-13
PLK1	2.29007	5.73923	1.40071e-14	2.68548e-13
ACTA1	-2.2584	0.0667012	1.4383e-14	2.75464e-13
TMEM55A	-1.38158	2.96406	1.49052e-14	2.85164e-13
SHMT2	1.40849	7.1715	1.50108e-14	2.86882e-13
QRFP	-1.66114	-0.590233	1.53176e-14	2.92436e-13
MEOX1	-2.35674	1.53687	1.60675e-14	3.06431e-13
SIRT1	-1.03442	4.30562	1.61855e-14	3.08357e-13
TTLL11	-1.20285	1.67	1.63988e-14	3.12093e-13
CNRIP1	-1.88706	2.81935	1.68343e-14	3.20046e-13
HELLS	1.65444	4.62515	1.74532e-14	3.31465e-13
DPP3	1.12422	6.35443	1.74977e-14	3.31962e-13
NCAPH	2.21222	4.57882	1.78084e-14	3.37504e-13
RGCC	-1.48782	4.07418	1.84674e-14	3.49263e-13
PTCH2	-1.67196	0.818306	1.87402e-14	3.54053e-13
SPINK7	-3.84463	0.708171	1.92696e-14	3.63676e-13
KLK12	-4.4603	1.19855	1.99923e-14	3.76923e-13
FAM72B	2.60431	1.25164	2.00448e-14	3.77521e-13
CDC20	2.47422	6.42132	2.0556e-14	3.86748e-13
CDC25C	2.15992	2.99658	2.6363e-14	4.95488e-13
TGFBR2	-1.40024	6.45538	2.70904e-14	5.08633e-13
LCN6	-3.02275	-1.83202	2.78109e-14	5.2162e-13
CLCN2	1.50555	3.5648	2.8e-14	5.24623e-13
LRRC70	-1.65333	-1.35022	2.8796e-14	5.38981e-13
HTR1B	-2.69311	-1.58436	2.90951e-14	5.44018e-13
KIFC1	2.09343	5.63124	2.95661e-14	5.52255e-13
HECTD2	-1.20171	3.48665	2.98018e-14	5.56086e-13
SERTM1	-3.9324	-2.49712	3.02861e-14	5.64541e-13
PTX3	-2.85818	2.54844	3.06155e-14	5.70096e-13
CSF3	-3.49102	3.50606	3.18689e-14	5.92828e-13
FAM102B	-1.39687	4.86508	3.25695e-14	6.04619e-13
CMA1	-3.38302	0.0744624	3.31674e-14	6.14807e-13
RND3	-1.56773	6.39907	3.31861e-14	6.14807e-13
STK32B	-2.10654	0.677079	3.34232e-14	6.18568e-13
NRXN1	-3.55347	0.262185	3.50791e-14	6.48553e-13
FAXC	-2.08862	2.35467	3.79709e-14	7.00588e-13
MYRIP	-2.4662	0.146442	3.84398e-14	7.08519e-13
NFATC2	-1.66806	3.77559	3.85509e-14	7.09846e-13
PABPC5	-2.28101	-0.808339	4.01185e-14	7.37214e-13
TMEM132A	2.27776	6.4898	4.07051e-14	7.47234e-13
SLC19A1	1.82116	5.05925	4.51234e-14	8.27506e-13
KIF13A	-1.21318	5.92325	4.5616e-14	8.35695e-13
ORC1	2.14815	3.48668	4.72182e-14	8.64173e-13
CDT1	2.17425	5.23901	4.74191e-14	8.66977e-13
GPM6B	-1.78339	2.59754	4.75187e-14	8.67922e-13
MPL	-1.65244	-2.32312	4.97389e-14	9.06647e-13
KLHDC1	-1.44911	0.803354	5.09437e-14	9.27676e-13
C14orf28	-1.02107	2.15615	5.29659e-14	9.63533e-13
NPR1	-1.95344	3.14316	5.36904e-14	9.75734e-13
BCL2L12	1.41364	4.91158	5.49681e-14	9.97954e-13
BCL10	-1.0499	4.90689	5.57851e-14	1.01177e-12
C19orf40	1.38836	2.90021	5.68302e-14	1.0297e-12
MYOZ2	-2.6732	-3.0082	5.71912e-14	1.03521e-12
DEPDC1B	2.23239	3.60966	5.82956e-14	1.05415e-12
CNKSR3	-1.63768	3.88619	5.94153e-14	1.07332e-12
KLHL5	-1.5569	4.60685	6.47888e-14	1.16923e-12
KLRB1	-2.05999	1.08057	6.71679e-14	1.21096e-12
FAM72A	2.14824	0.860571	6.77119e-14	1.21955e-12
RNASEH2A	1.51029	5.52595	6.81386e-14	1.22602e-12
WRAP73	1.02369	5.07915	6.84717e-14	1.23079e-12
CYB561	1.2881	7.03182	6.98532e-14	1.25438e-12
IQGAP3	2.30639	5.50542	7.11371e-14	1.27618e-12
TEF	-1.15071	4.69791	7.26601e-14	1.30221e-12
MYO19	1.35384	5.87604	7.32522e-14	1.31152e-12
LBX2	2.36849	0.959855	7.39763e-14	1.32318e-12
PPP1R15A	-1.35036	7.30863	7.45294e-14	1.33176e-12
C1orf21	-1.32783	5.85653	7.51734e-14	1.34195e-12
ZNF695	2.61797	1.03567	7.68058e-14	1.3684e-12
CHRDL1	-3.32194	2.93378	7.7078e-14	1.3719e-12
KNOP1	1.17104	4.57569	7.79472e-14	1.38601e-12
POU6F1	-1.39671	2.51004	8.16245e-14	1.44997e-12
NFATC4	-1.59511	4.86402	8.74881e-14	1.55261e-12
TMEM245	-1.00386	6.11406	8.76807e-14	1.55451e-12
PKD2	-1.15431	4.58561	8.8779e-14	1.57245e-12
SFRP1	-2.88918	4.2173	8.97828e-14	1.5875e-12
MUSK	-2.49971	-1.93869	9.01699e-14	1.59242e-12
PTPN21	-1.22135	4.19498	9.11969e-14	1.60742e-12
TSLP	-2.11912	1.15929	9.45294e-14	1.66454e-12
BORA	1.68034	3.05378	9.4795e-14	1.6676e-12
TCEAL2	-3.24776	0.927995	9.7e-14	1.70474e-12
RGAG4	-2.0915	2.46295	9.71688e-14	1.70605e-12
DLC1	-1.63086	4.55633	9.78707e-14	1.71671e-12
OMD	-3.10846	0.772696	1.05022e-13	1.83859e-12
RNF222	-2.6867	-0.340297	1.09831e-13	1.92092e-12
SKA1	2.13185	3.84675	1.10944e-13	1.93852e-12
CKS2	1.83136	5.50467	1.13828e-13	1.987e-12
AUNIP	2.09707	2.88878	1.15388e-13	2.01231e-12
DNAJC27	-1.00765	2.40114	1.16718e-13	2.03355e-12
TARBP2	1.15854	5.29056	1.19043e-13	2.07205e-12
EDNRB	-1.98154	3.69161	1.21686e-13	2.11603e-12
UTRN	-1.45587	5.30387	1.2278e-13	2.133e-12
TNFSF12	-1.38474	4.2066	1.23719e-13	2.14613e-12
LAMA4	-1.67134	6.14725	1.23772e-13	2.14613e-12
AURKB	2.23965	5.1588	1.26414e-13	2.18775e-12
CENPO	1.44713	4.02905	1.27004e-13	2.19588e-12
LHFP	-1.63036	4.64137	1.32408e-13	2.28713e-12
FGFR1	-2.13904	5.71098	1.34198e-13	2.31584e-12
MTBP	1.71227	3.05054	1.34899e-13	2.32572e-12
PCGF1	1.04815	4.27049	1.36831e-13	2.35679e-12
SKP2	1.83942	5.61572	1.49831e-13	2.57825e-12
CCNB1	2.02774	6.22019	1.53202e-13	2.63377e-12
RAC3	2.81002	3.97395	1.58994e-13	2.72817e-12
SEC23A	-1.15361	5.88625	1.60982e-13	2.75967e-12
CCDC150	2.24762	1.83358	1.65842e-13	2.8403e-12
PHKG1	-1.57333	0.746201	1.68716e-13	2.88679e-12
FANCB	1.91667	1.29576	1.70012e-13	2.90624e-12
LRRC45	1.52034	5.51929	1.71584e-13	2.93033e-12
FLAD1	1.13323	6.03821	1.72844e-13	2.94907e-12
GARNL3	-1.67218	2.57559	1.74737e-13	2.97858e-12
BUB1B	2.05317	4.62466	1.76059e-13	2.99829e-12
TICRR	1.8744	3.69052	1.77283e-13	3.01631e-12
ATAD5	1.70292	3.4474	1.77783e-13	3.02197e-12
PMP22	-1.89503	5.95648	1.81196e-13	3.07712e-12
SYT11	-1.83015	3.86219	1.81899e-13	3.08616e-12
STARD8	-1.56775	2.50597	1.8451e-13	3.1246e-12
KLHL21	-1.21656	5.82953	1.8936e-13	3.20077e-12
CORO1C	-1.30112	6.97886	1.92557e-13	3.25178e-12
IER5L	2.10786	4.89154	1.94069e-13	3.27426e-12
ECE2	1.72468	4.05517	1.98749e-13	3.34912e-12
RP11-314N13.10	-2.01227	-1.24609	1.98875e-13	3.34912e-12
HIST1H2AD	3.84855	-0.0490412	2.09352e-13	3.52227e-12
KCNK3	-2.68835	2.19362	2.20526e-13	3.70684e-12
MMP11	5.41896	7.48151	2.27644e-13	3.81941e-12
EXO1	2.18801	3.70067	2.28679e-13	3.83323e-12
KCNN3	-1.89378	2.06713	2.42035e-13	4.04962e-12
FAM212B	-1.22096	3.05997	2.47663e-13	4.13996e-12
TK1	2.06509	6.6417	2.59238e-13	4.32947e-12
CDKN1A	-1.52698	8.12582	2.61186e-13	4.35799e-12
CENPK	2.00125	3.36705	2.63523e-13	4.39293e-12
GABARAPL1	-1.16397	5.8136	2.65314e-13	4.41874e-12
TRAIP	1.65404	3.50065	2.68914e-13	4.47458e-12
LPAR1	-1.60299	4.10236	2.82564e-13	4.69739e-12
CSRNP3	-1.97461	1.24175	2.86619e-13	4.76045e-12
PAQR4	2.17513	4.15231	2.92284e-13	4.8501e-12
SLC5A6	1.82134	6.33867	2.96394e-13	4.91381e-12
SAPCD2	2.54413	5.03113	2.98831e-13	4.94968e-12
GEN1	1.38927	4.40302	3.01662e-13	4.99202e-12
BRIP1	2.05537	3.63219	3.077e-13	5.07676e-12
PIF1	1.964	3.34567	3.07903e-13	5.07676e-12
ST3GAL3	-1.12162	3.41728	3.07338e-13	5.07676e-12
PRKAR2B	-1.94224	3.55874	3.07627e-13	5.07676e-12
PEAK1	-1.04414	4.90608	3.09096e-13	5.0918e-12
CCDC137	1.10192	5.75952	3.15025e-13	5.18476e-12
CYYR1	-1.44467	3.2051	3.39474e-13	5.58209e-12
FGF7	-2.61412	3.63093	3.4309e-13	5.63643e-12
CPA3	-2.38737	3.1785	3.53066e-13	5.79507e-12
TBL1X	-1.32383	5.22778	3.55102e-13	5.82323e-12
MCM2	1.8985	6.54896	3.5939e-13	5.88822e-12
MRAS	-1.58887	4.3179	3.63394e-13	5.94844e-12
ZWILCH	1.17869	4.58325	3.83133e-13	6.26589e-12
DBF4	1.33626	4.01449	3.84813e-13	6.28771e-12
SLC37A4	1.32819	5.10594	3.95102e-13	6.45001e-12
TCF24	3.3978	-0.978513	3.98817e-13	6.50481e-12
CCNF	1.44888	5.10473	4.14938e-13	6.76167e-12
KIF15	2.03493	4.03698	4.18462e-13	6.81297e-12
TMEM108	-2.49849	1.79933	4.25872e-13	6.9274e-12
MELK	2.43088	4.95322	4.49581e-13	7.29995e-12
ETS2	-1.4269	8.03606	4.49411e-13	7.29995e-12
FAM72C	2.70126	0.187611	4.50936e-13	7.31541e-12
DYNAP	-4.06314	-3.45498	4.66971e-13	7.56876e-12
C19orf48	1.49191	6.54102	4.72387e-13	7.64971e-12
ASB1	-1.01757	4.34699	4.80729e-13	7.77786e-12
TARSL2	-1.05359	3.08643	5.03794e-13	8.14378e-12
RAB37	-1.93694	1.44425	5.18541e-13	8.3747e-12
SSC5D	-2.21629	4.02275	5.19982e-13	8.39048e-12
KIAA0101	1.96282	5.02464	5.26565e-13	8.48917e-12
DCLK1	-2.47175	2.48581	5.41512e-13	8.72238e-12
SNTG2	-2.62056	-2.33966	5.54493e-13	8.91564e-12
KLHL30	-2.06349	0.0786342	5.85046e-13	9.39024e-12
CREB5	-2.13797	2.27317	5.96481e-13	9.54963e-12
TACC1	-1.63025	6.96296	5.96556e-13	9.54963e-12
HHIP	-2.75102	1.80117	6.22247e-13	9.94334e-12
MIS18A	1.33951	4.48143	7.19699e-13	1.14602e-11
HEPH	-2.05681	4.04596	7.24991e-13	1.15344e-11
MAP3K8	-1.34903	4.52806	7.29035e-13	1.15885e-11
KIAA1210	-2.93867	-2.07724	7.49332e-13	1.19007e-11
SLC25A39	1.09709	7.81023	7.72258e-13	1.22541e-11
TCEAL3	-1.24357	4.76233	8.00563e-13	1.26921e-11
UGT1A7	-2.65977	0.17545	8.05437e-13	1.27583e-11
CHEK1	1.55402	4.61675	8.26941e-13	1.30875e-11
NEURL1B	-1.56365	5.03859	8.35359e-13	1.32092e-11
AGRN	1.63465	9.03748	8.37039e-13	1.32242e-11
DUS1L	1.25028	7.36423	8.42941e-13	1.32943e-11
CDK15	-1.89715	-1.23708	8.71533e-13	1.37213e-11
BCL2	-1.57715	3.36739	9.04796e-13	1.4208e-11
FAM124A	-1.86036	1.44453	9.24509e-13	1.44925e-11
ZNF525	1.41586	3.85371	9.35146e-13	1.46466e-11
OLFM1	-2.31694	2.50236	9.70549e-13	1.51618e-11
C20orf144	2.0595	-1.08725	1.01778e-12	1.58859e-11
BLOC1S3	1.17734	4.58195	1.03224e-12	1.60978e-11
KIF23	1.86428	5.086	1.07689e-12	1.67797e-11
RDM1	3.02039	1.46465	1.09256e-12	1.70093e-11
PRSS27	-2.17981	3.65913	1.11669e-12	1.737e-11
HIST3H2A	2.502	4.31278	1.14315e-12	1.77663e-11
EPB41L2	-1.43403	5.03534	1.15694e-12	1.79652e-11
NME1	1.37708	6.48797	1.20695e-12	1.87258e-11
H2AFX	1.58589	6.53563	1.24085e-12	1.92353e-11
MUSTN1	-1.98739	-3.0642	1.2609e-12	1.95293e-11
EPHA6	-2.83255	-0.827412	1.29211e-12	1.99958e-11
SHISA6	-2.81775	-0.25664	1.30133e-12	2.01212e-11
SDC2	-1.78177	5.67221	1.3896e-12	2.14495e-11
NFIB	-1.52884	5.36587	1.4541e-12	2.2426e-11
NCAPG	2.06725	4.63962	1.48181e-12	2.2834e-11
PARPBP	1.61163	3.33137	1.53241e-12	2.35537e-11
YDJC	1.60908	5.25954	1.53529e-12	2.3578e-11
KIF18A	2.12671	3.21199	1.62846e-12	2.49877e-11
KLHL13	-2.16344	2.43838	1.65722e-12	2.54074e-11
CPQ	-1.55057	4.76304	1.70183e-12	2.60694e-11
MCM4	1.53536	7.31925	1.71176e-12	2.61994e-11
ARC	-2.58321	0.861035	1.71382e-12	2.62088e-11
OIP5	1.99767	2.18625	1.72745e-12	2.63785e-11
SLC35A2	1.22682	5.92024	1.72783e-12	2.63785e-11
DCT	-2.82916	-3.06929	1.83501e-12	2.79913e-11
ARHGEF39	1.72898	3.51287	1.84168e-12	2.80693e-11
UNC5C	-1.99774	2.00261	1.87221e-12	2.85107e-11
ARHGAP11B	1.64664	2.92791	1.876e-12	2.85445e-11
CHAF1B	1.74021	4.34954	1.92093e-12	2.92036e-11
SMUG1	1.14991	5.41203	1.94755e-12	2.95835e-11
CHD5	-2.47997	-0.821131	1.99655e-12	3.03024e-11
MRGBP	1.08365	5.05717	2.0093e-12	3.04705e-11
KCNS2	-2.35122	-1.99242	2.02223e-12	3.06409e-11
PITX2	-2.05529	3.00424	2.03468e-12	3.08039e-11
POLE2	1.66798	2.89887	2.03662e-12	3.08075e-11
CENPI	1.92214	2.91506	2.04469e-12	3.09038e-11
USP2	-2.00038	1.69332	2.06737e-12	3.12205e-11
HIST1H3D	3.19657	0.752769	2.11756e-12	3.1952e-11
TXLNB	-1.92484	-0.154471	2.12418e-12	3.20251e-11
PER3	-1.53998	4.18837	2.2192e-12	3.343e-11
COL10A1	6.81903	4.62297	2.2954e-12	3.45491e-11
ACSM5	-2.15974	-1.53354	2.3418e-12	3.52182e-11
KNSTRN	1.4438	4.51611	2.50186e-12	3.75321e-11
NAP1L2	-2.04413	1.26893	2.53958e-12	3.80665e-11
TCF3	1.05298	6.87569	2.59322e-12	3.88383e-11
PRR11	2.01227	4.81097	2.68523e-12	4.01832e-11
EZH2	1.7838	4.9966	2.69975e-12	4.03672e-11
C1orf35	1.11961	4.99321	2.82753e-12	4.22429e-11
CCDC58	1.08874	4.37688	2.99057e-12	4.46419e-11
WDHD1	1.59697	4.2568	3.01624e-12	4.49881e-11
SEMA3E	-2.39217	2.07632	3.05785e-12	4.55712e-11
KIF20A	2.03215	5.33011	3.10442e-12	4.62273e-11
CKAP2L	2.20082	4.19416	3.16358e-12	4.70696e-11
THAP2	-1.01257	2.72111	3.20206e-12	4.76031e-11
PPP1R14B	1.40244	7.15346	3.27338e-12	4.86234e-11
MAPKBP1	-1.01395	4.80291	3.39612e-12	5.03643e-11
CENPE	1.84498	4.65666	3.56907e-12	5.28859e-11
AFAP1	-1.32015	5.13584	3.60589e-12	5.33877e-11
PPM1K	-1.33195	3.81541	3.63137e-12	5.36774e-11
DDIAS	1.79418	3.52458	3.66528e-12	5.41344e-11
TSACC	2.05978	-0.392203	3.80131e-12	5.60979e-11
RFC5	1.16873	4.75703	3.86419e-12	5.69332e-11
NR2F1	-1.77101	4.0849	3.96267e-12	5.83368e-11
KATNAL1	-1.74774	3.31412	3.98964e-12	5.86863e-11
TPSB2	-2.22291	3.50813	4.0874e-12	6.00756e-11
ACTN1	-1.48406	8.36411	4.10051e-12	6.02194e-11
CDCA2	2.10431	3.41648	4.14345e-12	6.08008e-11
PLEKHO2	-1.22109	5.18701	4.16793e-12	6.11105e-11
HMMR	2.06717	4.37482	4.24468e-12	6.21857e-11
SDC3	-1.2739	6.44116	4.32021e-12	6.32411e-11
MKI67	2.00943	7.01244	4.32949e-12	6.33257e-11
RAMP1	-2.32739	4.16764	4.45802e-12	6.51531e-11
PYCR1	2.74008	5.87687	4.54586e-12	6.63679e-11
PRX	-1.29606	2.55874	4.5611e-12	6.64989e-11
NAT9	1.05035	5.44744	4.71076e-12	6.8623e-11
SPATA4	-2.39273	-3.47908	4.71436e-12	6.8623e-11
ARMCX1	-1.80818	3.33197	4.79161e-12	6.96916e-11
SOWAHC	-1.45209	5.94278	4.88766e-12	7.10317e-11
TMEM88	-1.49913	1.8646	4.91775e-12	7.14118e-11
PRDM1	-1.63194	4.75266	4.93243e-12	7.15676e-11
CTB-133G6.1	-2.05805	-1.27606	4.99676e-12	7.2443e-11
BUB1	1.77863	5.23641	5.02046e-12	7.27285e-11
LMX1A	-3.49206	-3.33185	5.09292e-12	7.37193e-11
DSN1	1.23218	4.93473	5.27837e-12	7.63045e-11
PNPLA7	-1.54717	2.25419	5.27993e-12	7.63045e-11
KIAA1377	-1.60204	2.2132	5.40341e-12	7.80267e-11
TSC22D3	-1.39852	6.74462	5.42138e-12	7.82241e-11
FOSL1	-1.95976	5.60472	5.68212e-12	8.1921e-11
CD200	-1.82734	3.51945	5.73852e-12	8.26685e-11
ELN	-2.20435	5.63419	5.76188e-12	8.29391e-11
DUSP19	-1.22198	1.85465	5.83479e-12	8.39219e-11
PRR19	1.86365	1.73698	5.9085e-12	8.49148e-11
CDCA4	1.54926	5.17008	6.03081e-12	8.66039e-11
CLEC3A	-3.81305	1.06151	6.25e-12	8.96806e-11
NUSAP1	1.90588	5.77001	6.31626e-12	9.05596e-11
NFKBIZ	-1.49504	5.24953	6.34522e-12	9.09031e-11
ASPM	2.24744	4.99605	6.63968e-12	9.48966e-11
ZFP36L1	-1.08561	8.74832	6.6533e-12	9.50165e-11
DONSON	1.45412	4.61556	6.91384e-12	9.8582e-11
TOP2A	2.08078	7.48386	7.30612e-12	1.04094e-10
NTF3	-2.30968	0.167279	7.33337e-12	1.044e-10
CDK5	1.11894	4.44542	7.40488e-12	1.05335e-10
DDX39A	1.1275	6.7196	7.62702e-12	1.0841e-10
MCL1	-1.02255	8.86514	7.64668e-12	1.08604e-10
SLC39A4	2.0765	5.7096	7.70283e-12	1.09316e-10
SPC24	1.86454	4.4052	7.71282e-12	1.09373e-10
PDLIM5	-1.08465	6.53314	7.79448e-12	1.10358e-10
DDX11	1.35236	5.30231	7.82796e-12	1.10745e-10
CXCL12	-2.20355	5.22094	7.8398e-12	1.10827e-10
TMEM8B	-1.07863	4.28975	7.88106e-12	1.11236e-10
MAD2L1	1.79065	4.91145	7.93248e-12	1.11875e-10
LIX1L	-1.28378	4.6923	8.07483e-12	1.13794e-10
OXER1	-1.76052	1.16515	8.28191e-12	1.16531e-10
FGF13	-2.00063	1.23957	8.56605e-12	1.20436e-10
HN1	1.43971	7.92388	8.57299e-12	1.2044e-10
TACC3	1.94041	6.78539	8.64866e-12	1.21315e-10
PABPC1L	2.41545	5.63725	8.73663e-12	1.22455e-10
ATXN1	-1.3559	4.7669	8.92358e-12	1.24978e-10
TMEM249	2.8677	-2.0521	8.98561e-12	1.2575e-10
CYP27B1	2.46801	2.44533	9.31428e-12	1.30249e-10
DBF4B	1.264	3.74156	9.41859e-12	1.31606e-10
BCO2	-1.79794	0.950675	9.54736e-12	1.33303e-10
PBX1	-1.47059	6.6994	9.5606e-12	1.33385e-10
KAT6B	-1.04366	4.73724	9.57581e-12	1.33495e-10
ARG2	-1.67095	3.33806	9.90531e-12	1.37982e-10
ERCC6L	2.02672	2.98175	9.93901e-12	1.38345e-10
ANKRD44	-1.38886	3.11653	1.00149e-11	1.39295e-10
MCM10	2.12985	4.03825	1.01913e-11	1.41639e-10
TFAP4	1.20835	4.38308	1.04086e-11	1.44549e-10
TBC1D7	1.22524	4.45711	1.04202e-11	1.44599e-10
NDC1	1.09226	5.6397	1.06479e-11	1.47646e-10
PTGER3	-2.41445	2.15968	1.11869e-11	1.55002e-10
NAMPT	-1.47867	7.32366	1.12836e-11	1.56221e-10
KCNJ8	-1.77714	2.76789	1.14621e-11	1.58572e-10
NDC80	1.95873	4.69079	1.15465e-11	1.59619e-10
CENPH	1.47392	3.89702	1.18015e-11	1.63015e-10
PTGDS	-2.3755	5.46923	1.18102e-11	1.63015e-10
KCNJ3	-3.14541	-1.12491	1.20701e-11	1.66349e-10
KPNA2	1.55231	7.43503	1.22586e-11	1.68819e-10
NAGS	2.20053	2.21712	1.32204e-11	1.81788e-10
OPN1SW	-1.22618	1.48875	1.38197e-11	1.89884e-10
CCNA2	1.85632	5.20602	1.40754e-11	1.93229e-10
SNRPB	1.16175	8.19554	1.40844e-11	1.93229e-10
ATL1	-1.36929	2.63675	1.43458e-11	1.96666e-10
DLGAP5	2.06716	4.73458	1.45945e-11	1.99925e-10
LRRC46	1.8536	0.843668	1.47377e-11	2.01735e-10
LGI1	-3.17707	-2.49217	1.533e-11	2.09629e-10
ST8SIA1	-1.98073	1.90162	1.53376e-11	2.09629e-10
PCDHGB7	-1.87109	0.802998	1.58402e-11	2.16173e-10
TUBG1	1.06892	6.13701	1.61532e-11	2.20279e-10
PCNA	1.38288	7.40564	1.64856e-11	2.24474e-10
CLIP1	-1.01367	6.69959	1.64805e-11	2.24474e-10
KIF11	1.68176	5.40353	1.68078e-11	2.2869e-10
FYN	-1.46163	5.01516	1.70087e-11	2.3125e-10
ECT2	1.7209	5.58727	1.73004e-11	2.35039e-10
COL4A6	-2.18052	5.5867	1.73595e-11	2.35666e-10
RFC4	1.46915	4.97696	1.73935e-11	2.35951e-10
PRR26	-2.23609	0.0105717	1.74291e-11	2.36257e-10
MYBL2	2.50232	6.73287	1.79441e-11	2.43056e-10
LMNB1	1.62939	6.17644	1.81161e-11	2.45203e-10
ENPP3	-2.11766	-1.78456	1.86827e-11	2.52495e-10
ECSCR	-1.56271	0.53342	1.95943e-11	2.64618e-10
SLC8A3	-2.46388	-1.63148	1.96649e-11	2.65374e-10
TRIP13	2.15181	5.03305	2.02741e-11	2.73391e-10
EFNA4	1.42733	4.37732	2.1167e-11	2.85008e-10
GPRIN1	2.73435	3.36516	2.11985e-11	2.85221e-10
CCNE1	2.28283	4.82702	2.12993e-11	2.86365e-10
IL11RA	-1.2495	3.19066	2.19321e-11	2.94653e-10
FOXM1	2.11922	5.95254	2.21029e-11	2.96509e-10
VSIG10L	-2.17526	3.80086	2.20878e-11	2.96509e-10
LDLR	-1.65526	6.34379	2.22488e-11	2.98246e-10
BID	1.27217	5.9588	2.34451e-11	3.14049e-10
ACYP1	1.29361	3.38922	2.38097e-11	3.1857e-10
CDCA5	1.96921	5.42673	2.38176e-11	3.1857e-10
C1QTNF6	2.54695	5.925	2.47434e-11	3.30708e-10
POP7	1.0886	5.31126	2.5171e-11	3.36175e-10
BRCA1	1.43643	4.64009	2.54172e-11	3.38965e-10
COL4A4	-2.22667	2.35687	2.55499e-11	3.40484e-10
FBXW9	1.08373	3.99547	2.56856e-11	3.42041e-10
ATP13A2	1.04115	6.28312	2.6461e-11	3.51592e-10
C8orf4	-2.00571	6.70516	2.71985e-11	3.61127e-10
OSBPL5	-1.01453	4.64786	2.73517e-11	3.62896e-10
HIST2H2BF	3.45167	1.7958	2.87255e-11	3.80288e-10
FGF9	-2.83267	-0.177761	2.9087e-11	3.84792e-10
STRA13	1.26552	5.93907	2.95167e-11	3.90193e-10
RFC2	1.0869	5.50686	3.07397e-11	4.05473e-10
SERPINB12	-3.92474	-1.06778	3.08681e-11	4.06871e-10
PRDM8	-1.8631	2.13094	3.16944e-11	4.17459e-10
OTX1	2.47209	2.39025	3.32571e-11	4.36526e-10
PAFAH1B3	1.7146	6.24244	3.32623e-11	4.36526e-10
CDC25A	1.72401	3.91257	3.33802e-11	4.37756e-10
KIAA1524	1.64884	3.87865	3.35411e-11	4.39549e-10
DTL	1.79959	4.33238	3.45326e-11	4.52215e-10
PIPOX	-1.85785	0.466596	3.49492e-11	4.5734e-10
RCVRN	-2.13139	-2.96572	3.63879e-11	4.75481e-10
NRXN2	-2.09059	1.66437	3.67768e-11	4.79871e-10
EMILIN1	-1.96759	6.6481	3.6866e-11	4.80689e-10
KAT2A	1.23426	6.72043	3.69158e-11	4.80993e-10
ABCB4	-1.42574	0.43685	3.8477e-11	5.00974e-10
GULP1	-1.79122	2.88532	3.88882e-11	5.05602e-10
RAD51AP1	1.87538	3.77989	3.99283e-11	5.18753e-10
UNG	1.01447	6.10905	4.13816e-11	5.36866e-10
SELE	-2.54481	3.99663	4.20907e-11	5.45285e-10
NFATC1	-1.62415	3.66682	4.3352e-11	5.60824e-10
TMEM223	1.10274	4.61971	4.38873e-11	5.67345e-10
BRCA2	1.72734	3.76994	4.5887e-11	5.92773e-10
MAB21L2	-3.14114	-2.16988	4.80963e-11	6.20429e-10
MT1A	-2.76884	0.685618	4.87496e-11	6.28409e-10
ENTHD2	1.13551	4.39102	4.96957e-11	6.4015e-10
KCNH2	-2.57001	3.17141	5.17774e-11	6.66492e-10
NUDT5	1.0839	6.25774	5.20755e-11	6.69854e-10
TSHZ1	-1.0865	4.423	5.29383e-11	6.8047e-10
PFDN6	1.18836	5.78289	5.34291e-11	6.86291e-10
FANCG	1.27141	4.94972	5.62388e-11	7.21359e-10
PITPNM2	-1.20461	4.05424	5.64948e-11	7.24132e-10
BIRC5	1.96011	6.15896	6.22741e-11	7.97082e-10
CRISP3	-3.31723	4.04403	6.3485e-11	8.11638e-10
COLEC12	-2.18623	3.94424	6.35008e-11	8.11638e-10
SPC25	1.83636	3.19269	6.37794e-11	8.14625e-10
ANKRD53	-1.55834	-0.690222	6.39829e-11	8.16648e-10
RDH5	-1.51294	-0.3067	6.43816e-11	8.21159e-10
RAB27A	-1.07223	4.47355	6.53246e-11	8.32601e-10
KCTD12	-1.47505	5.98961	6.58679e-11	8.38937e-10
FETUB	-3.49153	-2.47436	6.60617e-11	8.40815e-10
SMYD2	1.13003	5.68538	6.65695e-11	8.46684e-10
C15orf59	-2.3686	1.80806	6.81687e-11	8.65204e-10
WNT3	2.4299	2.36381	7.05144e-11	8.93724e-10
EBF3	-1.73686	1.18264	7.09506e-11	8.98625e-10
HIST1H2BD	2.38762	4.42795	7.16297e-11	9.06593e-10
ADCY2	-2.34655	0.864203	7.17231e-11	9.07142e-10
CD99L2	-1.22814	5.15016	7.21364e-11	9.11733e-10
RAD54B	1.57396	2.41343	7.5746e-11	9.56023e-10
IER2	-1.06638	7.30261	7.58839e-11	9.57098e-10
CST1	7.80456	5.03264	7.82309e-11	9.86014e-10
OXLD1	1.27698	5.03866	8.00544e-11	1.0083e-09
ALKBH6	1.38399	2.43918	8.10389e-11	1.01999e-09
ODC1	-1.52665	6.66445	8.20363e-11	1.03111e-09
LCN10	-2.92616	-2.43415	8.2916e-11	1.04145e-09
MAS1L	-3.13129	-3.86383	8.45137e-11	1.05931e-09
TRPC1	-1.47163	2.22575	8.49392e-11	1.06391e-09
PDRG1	1.10735	5.06797	8.56364e-11	1.07172e-09
ZDHHC24	1.05921	4.9042	8.60306e-11	1.07512e-09
BRI3BP	1.31323	5.02648	8.60712e-11	1.07512e-09
CKS1B	1.517	5.30586	8.62835e-11	1.07703e-09
EVA1C	-1.74307	3.85227	8.78724e-11	1.09536e-09
PRKACB	-1.18025	5.47841	8.97432e-11	1.11714e-09
PTGES3L-AARSD1	-1.97237	-2.31617	9.07371e-11	1.12874e-09
FEN1	1.53977	5.96743	9.08821e-11	1.12977e-09
KIF26B	2.7468	4.57523	9.0957e-11	1.12992e-09
RELL2	1.69648	1.9419	9.28629e-11	1.1522e-09
DCAF12L1	-3.54907	-3.3398	9.28775e-11	1.1522e-09
HIST1H3G	4.0443	1.14427	9.31768e-11	1.15494e-09
TMUB1	1.11691	6.08996	9.32258e-11	1.15494e-09
CHAF1A	1.13592	5.5541	9.39384e-11	1.16298e-09
PPARGC1B	-1.40828	3.47205	9.42215e-11	1.16569e-09
WISP2	-2.54005	3.12544	9.47583e-11	1.17153e-09
SALL4	3.18171	2.42738	9.50078e-11	1.17381e-09
ITPRIP	-1.28601	5.60158	9.64285e-11	1.19055e-09
FAM46C	-1.56495	3.94982	9.78678e-11	1.2075e-09
ENTPD6	1.0355	6.5628	9.96412e-11	1.22855e-09
MTHFD1L	1.53937	5.28738	1.02812e-10	1.26657e-09
SAC3D1	1.58546	4.26927	1.02864e-10	1.26657e-09
CIT	1.57749	4.93582	1.07781e-10	1.3253e-09
ARRDC4	-1.41074	4.36504	1.0893e-10	1.33762e-09
CSTA	-2.16454	6.53532	1.1121e-10	1.3647e-09
HIST1H2AE	3.41474	1.71329	1.12907e-10	1.38458e-09
GLIPR1L2	-1.51283	-0.849661	1.14241e-10	1.4e-09
XRCC3	1.21001	4.46331	1.17863e-10	1.4434e-09
FAM149A	-1.9583	2.54199	1.17981e-10	1.44387e-09
FAM110A	1.31083	5.59692	1.18201e-10	1.4456e-09
FAM162B	-1.65319	0.252982	1.18827e-10	1.45227e-09
CEP131	1.35	5.28641	1.21329e-10	1.48185e-09
WDR4	1.15383	4.50422	1.24118e-10	1.51489e-09
STC1	-1.77611	5.27669	1.28544e-10	1.56575e-09
FAM110B	-1.88438	2.0086	1.28656e-10	1.56607e-09
RDH12	-2.44061	1.30388	1.29079e-10	1.57016e-09
CXorf36	-1.32169	3.56959	1.31861e-10	1.60292e-09
CELSR3	2.68844	4.71625	1.37701e-10	1.67167e-09
CENPU	1.64292	4.70949	1.38137e-10	1.67585e-09
OTC	-3.26466	-3.66665	1.39505e-10	1.69131e-09
DNMT3B	2.25856	4.2863	1.41385e-10	1.71296e-09
CRYM	-2.40252	2.22506	1.46289e-10	1.7712e-09
CDC7	1.53146	3.93137	1.48656e-10	1.79745e-09
RFTN2	-1.2332	1.43056	1.51701e-10	1.83183e-09
FAM111B	2.23371	4.11839	1.52873e-10	1.84475e-09
CASP6	1.08507	4.75168	1.53417e-10	1.85009e-09
COL11A1	5.7509	5.22301	1.54933e-10	1.86615e-09
MRM1	1.25557	3.85459	1.54955e-10	1.86615e-09
ITM2A	-2.09074	3.8585	1.58469e-10	1.90594e-09
CCDC141	-2.09478	-1.18644	1.63036e-10	1.95827e-09
HPD	-2.00899	0.26223	1.64236e-10	1.97137e-09
KIF14	2.02695	3.82537	1.66324e-10	1.99512e-09
UNC119	1.01834	5.39736	1.66878e-10	2.00044e-09
PSRC1	1.60323	3.79913	1.67961e-10	2.01209e-09
RASSF8	-1.47269	4.04644	1.70306e-10	2.03884e-09
RUVBL1	1.06773	6.29057	1.72261e-10	2.06088e-09
NR2C2AP	1.07225	5.12733	1.74483e-10	2.08609e-09
CST2	6.02913	0.487435	1.76596e-10	2.10996e-09
MYOZ3	-1.97309	-0.759303	1.81008e-10	2.15983e-09
DOCK11	-1.57431	3.50987	1.81837e-10	2.16829e-09
SLC50A1	1.29325	6.40648	1.82027e-10	2.16913e-09
CLIP4	-1.4463	4.59403	1.87165e-10	2.22597e-09
HIST1H2BO	4.03804	-0.961927	1.93483e-10	2.29659e-09
TIAM2	-1.07864	2.66635	1.9458e-10	2.3081e-09
MTG1	1.3516	3.42636	1.95726e-10	2.32018e-09
ABCA9	-2.1559	2.15936	1.98208e-10	2.34807e-09
GPR89A	1.02397	2.28029	2.02619e-10	2.3972e-09
FASTKD3	1.03486	3.3341	2.12358e-10	2.50915e-09
GINS2	1.61331	4.5532	2.15448e-10	2.544e-09
PLK3	-1.20242	4.91951	2.15685e-10	2.54514e-09
TBC1D31	1.08914	3.45218	2.16965e-10	2.55692e-09
DHCR7	1.54248	6.38599	2.20215e-10	2.59353e-09
CEP55	1.79469	5.14594	2.23708e-10	2.63296e-09
PLXNA1	1.37352	7.19082	2.251e-10	2.64763e-09
DARS2	1.24189	5.20348	2.25535e-10	2.65102e-09
PKMYT1	1.89308	4.7312	2.36029e-10	2.76899e-09
SASS6	1.23607	3.38885	2.43091e-10	2.84631e-09
KIAA0907	1.25315	5.79954	2.43411e-10	2.84823e-09
STMN1	1.72455	8.30988	2.4729e-10	2.88989e-09
TMC6	1.40731	6.89365	2.49399e-10	2.91266e-09
ETV4	2.65297	5.34603	2.5303e-10	2.95316e-09
TEK	-1.47261	2.52126	2.54338e-10	2.96652e-09
CSPG4	-1.83064	5.76934	2.60618e-10	3.03781e-09
AP1S1	1.02538	6.20275	2.6269e-10	3.05607e-09
RSPO1	-2.34222	-1.40493	2.62971e-10	3.05737e-09
NAP1L3	-2.01577	0.939354	2.63487e-10	3.06142e-09
HIST1H2BJ	3.03029	2.31803	2.73652e-10	3.17748e-09
RBL1	1.21801	4.28377	2.82224e-10	3.27491e-09
CNTNAP1	-1.36438	3.33298	2.86276e-10	3.31981e-09
ZGRF1	1.43518	2.92411	2.93151e-10	3.39303e-09
MFSD3	1.52187	4.82625	2.96996e-10	3.43534e-09
CCDC110	-1.89995	-1.16593	3.0707e-10	3.54734e-09
CASC5	1.71707	4.27644	3.07508e-10	3.55014e-09
RANBP1	1.15193	6.75198	3.13839e-10	3.62093e-09
GRIN2D	3.69071	4.70439	3.15642e-10	3.63941e-09
CCSAP	1.20797	4.15144	3.19201e-10	3.67812e-09
PLA2G15	1.15979	5.20749	3.27446e-10	3.76833e-09
CHAC1	2.23556	2.64147	3.34016e-10	3.8405e-09
RORB	-2.38265	0.263505	3.34141e-10	3.8405e-09
POLA2	1.09707	4.95541	3.36016e-10	3.85961e-09
FAM64A	2.19744	3.81373	3.41428e-10	3.91929e-09
TRMU	1.0042	5.21655	3.47412e-10	3.98546e-09
TNRC6C	-1.07506	3.69743	3.48803e-10	3.99889e-09
SNTA1	-1.24686	4.67734	3.63221e-10	4.15893e-09
RHBDF2	1.27593	5.72121	3.86088e-10	4.40962e-09
TMEM180	1.35537	3.42534	3.89551e-10	4.44637e-09
ALDH2	-1.76991	5.99659	3.90429e-10	4.4508e-09
GRIK5	-2.01928	1.3049	4.01347e-10	4.57238e-09
IGDCC4	-1.62292	2.07861	4.10112e-10	4.66637e-09
FER	-1.01235	3.92438	4.13851e-10	4.70597e-09
ZHX1-C8orf76	1.36927	0.644518	4.24397e-10	4.82286e-09
RHEBL1	1.92159	1.3071	4.31687e-10	4.89957e-09
SYNE3	-1.47952	2.63722	4.38409e-10	4.96965e-09
SYDE2	-1.36766	2.32633	4.5033e-10	5.1012e-09
MYO18B	-2.5614	0.8409	4.50577e-10	5.1012e-09
MYC	-1.65442	6.89099	4.58084e-10	5.17649e-09
C16orf93	1.72715	0.943552	4.76963e-10	5.38647e-09
NMRK2	-2.82973	-3.63932	4.78791e-10	5.40376e-09
RCBTB2	-1.06886	3.59842	4.96571e-10	5.59745e-09
GSG2	1.90536	2.07017	4.99666e-10	5.62885e-09
TMTC1	-1.89822	3.99945	5.21933e-10	5.8724e-09
KLHL33	-2.72415	-3.31092	5.32484e-10	5.98739e-09
MRPS26	1.09625	6.26605	5.33958e-10	6.00024e-09
ANKRD29	-2.14035	1.7586	5.3489e-10	6.007e-09
SLURP1	-3.21339	1.91619	5.50018e-10	6.17306e-09
TRIM59	1.23404	3.543	5.52934e-10	6.20196e-09
JDP2	-1.28377	4.64399	5.55204e-10	6.22357e-09
RTN4R	2.32097	2.8974	5.56786e-10	6.23745e-09
AC004754.3	-1.44415	-2.37204	5.58077e-10	6.24805e-09
NRP2	-1.72541	5.54778	5.72325e-10	6.40317e-09
FCER1A	-2.15575	0.840916	5.72638e-10	6.40317e-09
PNKP	1.03505	5.74236	5.83797e-10	6.52392e-09
DTYMK	1.17634	5.33901	5.84224e-10	6.52467e-09
ATAD2	1.45421	5.91788	5.87155e-10	6.55337e-09
RHBDD3	1.06409	5.0059	5.9264e-10	6.61052e-09
C1orf159	1.30429	4.77429	6.05999e-10	6.74709e-09
HIST3H2BB	2.81048	1.25088	6.25425e-10	6.9591e-09
LRRTM1	-3.02974	-2.49644	6.29636e-10	7.00166e-09
PLEKHO1	-1.38146	6.02791	6.51137e-10	7.22746e-09
PRC1	1.55675	5.87699	6.68591e-10	7.41645e-09
CCDC178	-2.21578	-1.29216	6.68981e-10	7.41645e-09
SCRG1	-2.77969	1.26062	6.94538e-10	7.68569e-09
GTF2A1L	-2.43666	-3.70725	6.97896e-10	7.71813e-09
RFWD3	1.00933	5.59001	7.1235e-10	7.8636e-09
PBX3	-1.0016	4.46324	7.21535e-10	7.95531e-09
CKM	-2.07729	0.147653	7.23465e-10	7.97174e-09
KIAA1841	1.16678	4.09742	7.31022e-10	8.04523e-09
RORA	-1.4124	3.25834	7.39015e-10	8.12335e-09
GPR155	-1.40376	2.97885	7.44833e-10	8.18234e-09
EEF1E1	1.00222	4.01589	7.46076e-10	8.19103e-09
PDXK	1.16731	7.70348	7.55683e-10	8.29148e-09
GRIK3	-2.48401	0.0719283	7.59866e-10	8.33234e-09
SGMS2	-1.39247	4.38791	7.63192e-10	8.35091e-09
WDR90	1.33062	5.35359	7.70491e-10	8.41831e-09
RNFT2	2.23714	2.55017	8.00538e-10	8.73607e-09
ATP8B2	-1.54099	4.40434	8.06429e-10	8.79507e-09
ANKRD62	-2.59503	-2.87288	8.28782e-10	9.03342e-09
CLN6	1.08087	5.94283	8.37306e-10	9.12086e-09
CXCL2	-2.25306	3.31919	9.19943e-10	9.997e-09
KIAA2022	-2.52319	-0.670119	9.27101e-10	1.00674e-08
RGS9	-1.85122	0.64095	9.27533e-10	1.00674e-08
E2F7	2.22056	3.45007	9.32265e-10	1.01127e-08
MFAP5	-2.58943	4.00148	9.64497e-10	1.04436e-08
SEMA3A	-1.91603	3.12051	9.76449e-10	1.05667e-08
MROH8	-1.23654	0.100498	9.87997e-10	1.06853e-08
LONRF1	-1.06648	4.2556	9.97427e-10	1.07809e-08
OR2B6	4.16686	-0.908426	1.00779e-09	1.08799e-08
JADE1	-1.09568	4.75801	1.00737e-09	1.08799e-08
OSBPL1A	-1.21744	4.95591	1.00886e-09	1.0885e-08
CD3EAP	1.2252	3.28644	1.03873e-09	1.11939e-08
GSTM5	-2.19737	2.64954	1.04248e-09	1.12277e-08
CA3	-1.99688	-0.00202366	1.04838e-09	1.12779e-08
TCHH	-2.54717	2.01624	1.05122e-09	1.13017e-08
TMEM74B	2.9304	2.89866	1.05945e-09	1.13767e-08
PDE7B	-1.69493	2.87896	1.06624e-09	1.14428e-08
HIST1H2AG	2.49853	1.5898	1.08626e-09	1.16508e-08
TMEM44	1.27375	4.47247	1.08842e-09	1.16671e-08
ZNF92	1.30709	3.45901	1.10281e-09	1.18073e-08
PYCRL	1.25912	4.75452	1.11799e-09	1.19628e-08
LAMB2	-1.16101	7.38012	1.14296e-09	1.22228e-08
HIST1H2BE	3.19051	-1.46578	1.16096e-09	1.24006e-08
KIF22	1.1936	6.57418	1.19295e-09	1.27349e-08
ZNF728	-3.01576	-3.35335	1.20935e-09	1.28947e-08
HIST1H1D	3.10286	-1.11195	1.21127e-09	1.29077e-08
CLK2	1.03097	5.94047	1.23066e-09	1.31066e-08
SLC12A8	2.04884	4.3793	1.24017e-09	1.32001e-08
SLC8A2	-2.14843	0.914343	1.25346e-09	1.33338e-08
ALOX12	-1.98609	2.95376	1.25756e-09	1.33695e-08
CBX6	-1.32799	6.03732	1.2622e-09	1.3411e-08
VSIG1	-2.31756	2.0933	1.29453e-09	1.37303e-08
ZFHX4	-2.08352	2.9518	1.30935e-09	1.38713e-08
MICAL1	-1.10943	5.92395	1.33371e-09	1.4119e-08
PHLDA1	-1.54606	7.21988	1.34083e-09	1.418e-08
GATA1	-1.80937	-2.65947	1.34862e-09	1.42457e-08
NTNG1	-2.55614	1.23609	1.36642e-09	1.44169e-08
TGM1	-2.6213	4.86083	1.41339e-09	1.48952e-08
SIX4	1.65473	3.56079	1.4155e-09	1.49024e-08
SHISA3	-2.79954	-0.396654	1.43428e-09	1.50716e-08
SCUBE3	-2.07007	2.74791	1.46198e-09	1.53538e-08
YIF1B	1.18195	5.70305	1.48746e-09	1.56123e-08
CCNE2	2.06124	2.64814	1.4909e-09	1.56394e-08
CENPF	1.71658	6.44244	1.49357e-09	1.56583e-08
ZNF516	-1.27792	4.14336	1.49472e-09	1.56592e-08
CCND2	-1.77273	5.67448	1.49538e-09	1.56592e-08
C1orf112	1.5849	3.89248	1.49739e-09	1.56711e-08
BDNF	-1.97841	1.10082	1.55114e-09	1.6215e-08
SGOL2	1.36594	3.58763	1.56714e-09	1.63728e-08
OCIAD2	1.28068	6.35828	1.57108e-09	1.64045e-08
BOLA3	1.01685	4.21656	1.58991e-09	1.6582e-08
WFS1	-1.04277	6.24636	1.61371e-09	1.68206e-08
SGK1	-1.64255	6.7928	1.64613e-09	1.71388e-08
PTPLA	-1.77214	2.31032	1.6477e-09	1.71453e-08
CENPL	1.21396	3.19281	1.65699e-09	1.72321e-08
KIZ	-1.12818	4.57463	1.66556e-09	1.73113e-08
POC1A	1.41148	4.33084	1.76233e-09	1.82962e-08
PECAM1	-1.26001	6.68371	1.77552e-09	1.84225e-08
TPSD1	-2.53375	0.26034	1.78296e-09	1.84892e-08
LMNB2	1.18139	7.14833	1.7931e-09	1.85836e-08
ABCB9	1.22148	3.26554	1.81834e-09	1.88346e-08
KLF11	-1.10394	4.36859	1.83977e-09	1.90347e-08
HCN3	1.61156	3.43736	1.84358e-09	1.90633e-08
SH3BP2	1.0558	6.05978	1.85391e-09	1.91542e-08
CNPY2	1.07346	5.21669	1.85489e-09	1.91542e-08
HIST1H2BH	3.44171	1.3275	1.89505e-09	1.95509e-08
GYPE	-1.79246	-2.19343	1.91575e-09	1.97532e-08
GPR15	-2.56016	-0.933829	1.93193e-09	1.99087e-08
DEPDC1	1.87712	4.08693	2.06629e-09	2.1233e-08
HIC1	-1.44318	3.36429	2.10224e-09	2.15902e-08
ARHGEF15	-1.24379	3.20702	2.13585e-09	2.19105e-08
EVA1A	3.75732	2.48572	2.15669e-09	2.21118e-08
PPAPDC3	-1.81537	1.0373	2.17467e-09	2.22711e-08
ULBP1	3.10287	0.301323	2.17893e-09	2.23021e-08
ECM2	-1.5676	2.38127	2.22873e-09	2.27732e-08
TNNI3	5.76305	1.06302	2.23681e-09	2.28335e-08
TRPA1	-2.29967	3.30541	2.25698e-09	2.3023e-08
POLE	1.0254	6.01363	2.28406e-09	2.32861e-08
PAM	-1.21314	6.43605	2.33009e-09	2.3742e-08
TSPAN11	-1.69934	2.9138	2.342e-09	2.385e-08
GKN2	-3.27569	-3.73128	2.35581e-09	2.39772e-08
HIST1H2BG	3.4257	1.73765	2.37359e-09	2.41446e-08
NCAPG2	1.3932	5.18387	2.37768e-09	2.41726e-08
KCNK2	-2.44877	-0.34056	2.38343e-09	2.42175e-08
PCDHGA12	-1.6324	-0.143303	2.42394e-09	2.46016e-08
DUSP4	-1.58722	6.04078	2.46465e-09	2.50008e-08
CYP2U1	-1.19713	2.82404	2.47364e-09	2.50779e-08
FZD2	2.0777	3.59083	2.48331e-09	2.51619e-08
MACF1	-1.00412	7.45588	2.49519e-09	2.52682e-08
AGPAT9	-1.83799	2.08707	2.51087e-09	2.54127e-08
PKHD1L1	-2.21334	-1.20959	2.54374e-09	2.5731e-08
MANF	1.03277	6.66668	2.64968e-09	2.67728e-08
FBN1	-1.75788	6.19453	2.69201e-09	2.71703e-08
GNG12	-1.02044	6.56119	2.76798e-09	2.79059e-08
ARHGAP6	-1.98703	3.0749	2.83497e-09	2.85496e-08
GRK5	-1.28292	3.94703	2.86695e-09	2.88556e-08
LAMC1	-1.03767	7.69245	2.95264e-09	2.96359e-08
LURAP1	-1.51649	0.145277	2.95935e-09	2.96868e-08
C1orf53	1.58623	1.43946	2.96945e-09	2.97717e-08
PRSS35	-2.09236	-0.677878	2.98762e-09	2.99373e-08
PARM1	-1.73314	5.42195	3.05444e-09	3.05562e-08
DSCC1	1.52856	3.42812	3.10005e-09	3.09953e-08
CYS1	-1.86893	1.44467	3.11827e-09	3.11604e-08
HIST1H4I	2.0666	3.66648	3.13517e-09	3.1312e-08
PPP1R16A	1.28902	5.15193	3.16546e-09	3.15797e-08
EPHX2	-1.62957	3.59057	3.25842e-09	3.24714e-08
PCDHGA5	-1.43117	-0.17839	3.27764e-09	3.26271e-08
SMAD7	-1.09596	4.62662	3.32613e-09	3.30917e-08
FAM163B	-2.33116	-2.44645	3.35364e-09	3.33288e-08
KLF10	-1.15245	6.07197	3.41584e-09	3.39097e-08
HIST1H3B	4.01244	-1.08985	3.44816e-09	3.42119e-08
SOX4	1.72566	7.90113	3.51792e-09	3.48659e-08
PRR5-ARHGAP8	2.36308	-1.85498	3.57986e-09	3.54411e-08
SLC29A2	1.89513	4.12097	3.61273e-09	3.57469e-08
HIST1H1C	2.50653	6.32376	3.62112e-09	3.58104e-08
LIN9	1.09178	3.17667	3.62636e-09	3.58427e-08
CKLF	1.13194	3.57991	3.73609e-09	3.6867e-08
BOP1	1.27188	6.72219	3.79318e-09	3.741e-08
SOD3	-1.83459	5.29557	3.83165e-09	3.77688e-08
ANGPTL2	-1.57876	5.74694	3.83401e-09	3.77716e-08
SLC2A3	-1.72461	5.7499	3.84779e-09	3.78868e-08
E2F1	1.86025	5.19086	3.98381e-09	3.91411e-08
LCA5	-1.02187	2.48189	4.06002e-09	3.98682e-08
LIME1	1.58591	2.23578	4.10606e-09	4.02985e-08
NT5DC4	2.5927	-1.19424	4.1599e-09	4.08048e-08
WLS	-1.34435	6.28222	4.2204e-09	4.13536e-08
KLHL17	1.43129	3.85897	4.22334e-09	4.136e-08
GRIN3B	2.96786	-0.136109	4.25514e-09	4.16489e-08
CHRNA1	4.07616	0.107575	4.29744e-09	4.20403e-08
REEP2	-1.8115	2.28091	4.3035e-09	4.20768e-08
TSTA3	1.10692	6.97004	4.32243e-09	4.22392e-08
ADRA2A	-1.80958	2.30864	4.37577e-09	4.27374e-08
MCM7	1.067	7.62991	4.40991e-09	4.30425e-08
FAM117A	-1.01165	3.96647	4.41176e-09	4.30425e-08
MIIP	1.11434	5.45422	4.4259e-09	4.31573e-08
MNX1	3.37689	1.04037	4.44328e-09	4.33034e-08
SFRP5	-2.94307	-1.21248	4.50922e-09	4.39225e-08
TTC28	-1.24772	4.37734	4.66412e-09	4.53582e-08
EFCC1	-1.55128	1.60957	4.79009e-09	4.64587e-08
CKAP2	1.24586	5.44464	4.89401e-09	4.7416e-08
UBE2S	1.456	5.7883	4.9286e-09	4.77256e-08
HIST1H2AI	3.33446	-0.472486	4.95702e-09	4.79751e-08
NMUR1	-1.88283	-0.786804	4.99456e-09	4.83127e-08
HS3ST1	-1.55458	5.29027	5.25499e-09	5.07507e-08
EFR3B	-1.69565	1.11087	5.28554e-09	5.09914e-08
CDH19	-2.85513	0.94573	5.32489e-09	5.13437e-08
CFP	-1.83455	1.59894	5.45909e-09	5.25539e-08
SAPCD1	2.19493	-0.380381	5.48855e-09	5.28094e-08
CENPM	1.58342	4.06185	5.52443e-09	5.31265e-08
ZFP2	-1.47355	-0.0357484	5.5352e-09	5.32019e-08
LRRC4B	-1.86218	1.29126	5.59832e-09	5.37516e-08
ZDHHC23	1.45227	3.49384	5.71925e-09	5.48256e-08
STRIP2	2.27115	2.67291	5.7244e-09	5.48459e-08
SH3RF3	-1.4137	2.99774	5.81654e-09	5.56699e-08
HIST1H2BF	3.6764	-0.673291	5.82366e-09	5.57087e-08
ULBP2	2.46663	2.91341	5.96021e-09	5.69849e-08
PCDH9	-2.31777	0.990532	5.96498e-09	5.70005e-08
NXPH4	3.86254	3.37643	5.98507e-09	5.71623e-08
RPA3	1.0558	4.93236	6.29818e-09	6.00894e-08
ATP8B4	-1.43172	1.54112	6.32157e-09	6.02809e-08
SAMD15	1.56732	0.374602	6.48683e-09	6.17918e-08
SLC25A22	1.0606	5.36248	6.51151e-09	6.19943e-08
SACS	-1.55527	4.02375	6.59351e-09	6.27187e-08
TARBP1	1.11617	5.38711	6.60159e-09	6.27532e-08
ANKEF1	1.32376	3.84283	6.72991e-09	6.39394e-08
RGS19	1.0976	4.53466	6.84056e-09	6.49227e-08
FASN	1.49902	8.74733	6.84568e-09	6.49372e-08
LHX5	4.54439	0.618426	6.84985e-09	6.49429e-08
RSPO3	-2.32958	1.78084	6.98974e-09	6.61654e-08
SNRPF	1.09026	6.27727	6.99568e-09	6.61797e-08
TRAF2	1.02293	5.21436	7.01405e-09	6.62602e-08
RIBC2	1.91824	1.84563	7.03547e-09	6.6425e-08
TFR2	2.52338	2.48591	7.07616e-09	6.67744e-08
STX2	-1.37603	3.2167	7.10524e-09	6.70139e-08
SEMA4F	1.30901	3.87293	7.163e-09	6.74185e-08
HTR2A	-2.19959	-1.30968	7.17375e-09	6.74846e-08
C4orf48	2.53579	3.10989	7.27019e-09	6.82856e-08
PAICS	1.02685	7.26283	7.33376e-09	6.88114e-08
FIGNL1	1.22209	4.03602	7.36977e-09	6.91135e-08
CEP85	1.18773	4.51382	7.40825e-09	6.94385e-08
RAD18	1.07401	4.29299	7.47738e-09	7.00502e-08
TRMT2A	1.03533	5.64396	7.56263e-09	7.07758e-08
CCDC14	1.33609	5.6635	7.8194e-09	7.30656e-08
ZDHHC12	1.14632	6.0541	7.99871e-09	7.46258e-08
CNGB1	3.76867	1.50518	8.07171e-09	7.52295e-08
PTPRN2	-1.76148	2.58063	8.06775e-09	7.52295e-08
GPC2	3.14961	2.71606	8.19462e-09	7.62575e-08
CCDC173	-1.46636	-1.45208	8.2847e-09	7.70168e-08
CST4	7.80268	1.03757	8.47371e-09	7.86932e-08
HIST1H4E	3.34162	-0.280448	8.5069e-09	7.89206e-08
TNFRSF13B	-2.53648	-0.174433	8.56054e-09	7.9337e-08
NCAPD2	1.1784	7.04245	8.56516e-09	7.93393e-08
PCGF2	1.18697	6.07205	8.7488e-09	8.09989e-08
NAV3	-1.96162	1.3186	8.90233e-09	8.22944e-08
MICAL3	-1.05298	4.00741	8.93777e-09	8.25201e-08
SMAD9	-1.6397	2.84145	8.9404e-09	8.25201e-08
RGL1	-1.23662	4.21625	9.02068e-09	8.31765e-08
TCF4	-1.27012	5.34783	9.10395e-09	8.39016e-08
ELTD1	-1.19267	3.93344	9.15465e-09	8.4326e-08
P3H4	1.52095	5.44085	9.16935e-09	8.44185e-08
KIF24	1.51893	2.79722	9.18159e-09	8.44883e-08
ZNF540	-1.31125	0.413015	9.25339e-09	8.51059e-08
MEX3A	2.63829	5.50763	9.29586e-09	8.54098e-08
CCDC3	-1.3773	4.33466	9.40728e-09	8.63898e-08
PPP1R35	1.16965	4.64855	9.44626e-09	8.67038e-08
B3GNT4	2.28345	1.37837	9.49739e-09	8.7129e-08
ATAD3A	1.02836	5.59352	9.6123e-09	8.81387e-08
FP325317.1	-2.56789	-3.79229	1.01058e-08	9.25703e-08
2021-03-04	5.76855	1.03569	1.01418e-08	9.28057e-08
MAPK15	2.89178	3.25989	1.01516e-08	9.28486e-08
ALOX15B	-2.1919	2.76372	1.02373e-08	9.35857e-08
CCDC18	1.19361	2.97272	1.03742e-08	9.47891e-08
ARHGAP11A	1.38864	4.75266	1.06924e-08	9.75006e-08
PCK2	1.18889	6.04077	1.10112e-08	1.00257e-07
IL17RD	-1.52425	3.35399	1.11252e-08	1.01193e-07
PIGU	1.02056	5.76761	1.14917e-08	1.04474e-07
ADCY4	-1.13714	2.9643	1.15803e-08	1.05227e-07
EBP	1.09402	6.21676	1.16178e-08	1.05514e-07
ZNF724P	1.945	0.667653	1.181e-08	1.07207e-07
CDH24	1.49882	4.12375	1.18205e-08	1.07248e-07
KPTN	1.08945	4.05814	1.18762e-08	1.077e-07
FSTL1	-1.28495	8.0682	1.18876e-08	1.07749e-07
CNNM1	-2.15143	0.568234	1.22101e-08	1.10617e-07
TNNT1	4.39008	3.61702	1.22856e-08	1.11245e-07
CCDC34	1.2054	4.18383	1.26614e-08	1.1442e-07
PRIM1	1.27688	3.50881	1.29056e-08	1.16452e-07
C14orf159	-1.06502	5.43332	1.29659e-08	1.16938e-07
ISG15	2.53986	7.69647	1.30252e-08	1.17414e-07
ST5	-1.14776	6.00772	1.35604e-08	1.21996e-07
CLSTN3	1.21666	6.5328	1.37183e-08	1.23295e-07
GGCT	1.13676	6.30254	1.39274e-08	1.24927e-07
FBXO41	1.52014	4.32445	1.46137e-08	1.3063e-07
DYRK3	-1.16739	2.24287	1.47793e-08	1.32046e-07
HIST1H2BC	2.64517	2.10879	1.47967e-08	1.32136e-07
IL37	5.89831	-0.737829	1.48887e-08	1.32892e-07
MATN3	2.18572	2.18431	1.4961e-08	1.3334e-07
ZNF530	1.09808	2.48368	1.52561e-08	1.35837e-07
EVC	-1.52191	3.64418	1.55061e-08	1.37928e-07
FKBPL	1.10606	3.57888	1.56045e-08	1.38735e-07
DCST1	1.96386	-0.358445	1.56401e-08	1.38983e-07
SLC39A11	1.06384	5.92459	1.5733e-08	1.39672e-07
ALPP	7.69132	4.07196	1.57789e-08	1.39985e-07
APOC1	2.50713	5.46486	1.57838e-08	1.39985e-07
WDR34	1.4017	6.73484	1.57926e-08	1.39995e-07
TPST1	-1.18125	4.70363	1.58179e-08	1.40151e-07
CSDC2	-2.10408	2.25039	1.58814e-08	1.40645e-07
AVPR2	-1.69399	-0.229609	1.59571e-08	1.41109e-07
CTU1	1.30215	2.54571	1.60902e-08	1.42078e-07
GADD45A	-1.04149	5.84443	1.61864e-08	1.42719e-07
NCOA7	-1.20419	5.81061	1.63606e-08	1.44115e-07
LRRC4	-1.83304	1.35897	1.64856e-08	1.45075e-07
SGCE	-1.517	4.12038	1.67022e-08	1.46765e-07
PDCD2L	1.04515	3.28215	1.6852e-08	1.47869e-07
ACAT1	-1.04321	5.02201	1.74569e-08	1.5288e-07
ERRFI1	-1.31324	7.09147	1.7786e-08	1.55687e-07
STAC	-2.02865	1.20741	1.7821e-08	1.55919e-07
CYP46A1	-1.49565	-0.812119	1.78985e-08	1.56446e-07
TWIST2	-2.00614	1.63256	1.79407e-08	1.56739e-07
PRCD	-1.30688	-0.118295	1.8089e-08	1.57883e-07
TUBA1A	-1.49518	7.171	1.81399e-08	1.58251e-07
OLFML3	-1.80011	4.94967	1.81829e-08	1.5855e-07
RMI2	1.56418	4.83105	1.82478e-08	1.59039e-07
CACNB3	1.29464	5.67456	1.8622e-08	1.62112e-07
FAM227A	2.01266	1.84072	1.88717e-08	1.64004e-07
GPR183	-1.6339	3.29043	1.8973e-08	1.64647e-07
ZC3H12C	-1.15087	3.72161	1.90122e-08	1.64909e-07
CLEC10A	-1.87091	1.99893	1.91274e-08	1.65828e-07
CEP152	1.10648	2.95794	1.94093e-08	1.68192e-07
RAD9A	1.2149	5.02201	2.07897e-08	1.79468e-07
CDCA7	1.91373	4.55168	2.08781e-08	1.80145e-07
ZNF114	4.02623	2.12058	2.13226e-08	1.83806e-07
CD93	-1.24136	5.78147	2.15704e-08	1.85765e-07
TNFAIP3	-1.47771	6.12066	2.23688e-08	1.9255e-07
DNMT1	1.08597	6.64902	2.29458e-08	1.97143e-07
TDRD10	-1.61357	-0.596935	2.42415e-08	2.08176e-07
GPR19	2.21405	0.514443	2.4793e-08	2.1261e-07
SOX11	4.00817	0.495414	2.48186e-08	2.12729e-07
UCK2	1.12969	5.75438	2.56837e-08	2.19833e-07
SQLE	1.51631	6.48459	2.59514e-08	2.22019e-07
ABCC8	-2.61436	-1.98437	2.62138e-08	2.24158e-07
SIM2	2.14005	3.96367	2.6361e-08	2.25311e-07
ARHGEF10	-1.06543	3.961	2.63828e-08	2.25391e-07
IGFL2	6.60552	2.7218	2.64375e-08	2.25752e-07
FRMD3	-1.52865	2.32411	2.65605e-08	2.26623e-07
KANK3	-1.17327	2.12748	2.65645e-08	2.26623e-07
PLEKHJ1	1.00927	6.19485	2.66655e-08	2.27377e-07
RP4-583P15.15	1.2909	0.682266	2.70686e-08	2.30273e-07
CDKN3	1.62889	3.85	2.70902e-08	2.30349e-07
CRB2	-1.97403	-1.72519	2.73317e-08	2.32294e-07
C19orf73	1.47046	0.566229	2.76716e-08	2.35073e-07
LARGE	-1.30169	4.69333	2.785e-08	2.36366e-07
HSPA12B	-1.27053	2.5877	2.83463e-08	2.40354e-07
DBNDD2	-1.28424	1.99946	2.93e-08	2.48325e-07
TYMS	1.57703	5.57018	2.94471e-08	2.49455e-07
CTSF	-1.16195	5.49672	3.08404e-08	2.61014e-07
PGM2L1	-1.18428	4.16489	3.09762e-08	2.62041e-07
CADM3	-2.65468	2.25798	3.10771e-08	2.62649e-07
VWF	-1.16373	7.03531	3.12109e-08	2.63658e-07
CATSPER1	3.57442	1.96001	3.12934e-08	2.64231e-07
HIST1H2BK	2.00226	4.6993	3.15971e-08	2.66671e-07
CEBPD	-1.13872	6.57714	3.16695e-08	2.67158e-07
HIST1H3H	2.89724	2.84771	3.25105e-08	2.73616e-07
MBOAT7	1.19855	7.94462	3.25542e-08	2.7373e-07
TERT	3.41828	1.51339	3.29529e-08	2.76825e-07
SEL1L2	-2.25228	-3.41908	3.32015e-08	2.78656e-07
GPR3	-1.29405	0.834477	3.35795e-08	2.81698e-07
SCHIP1	-1.36403	-0.0705266	3.40827e-08	2.85655e-07
SDF2L1	1.31531	5.06741	3.54109e-08	2.96513e-07
B4GALT3	1.18812	6.4928	3.57846e-08	2.99242e-07
PPAPDC1A	4.20742	2.10612	3.57863e-08	2.99242e-07
TMEM119	-1.64504	4.29148	3.60858e-08	3.01608e-07
SPP1	4.58763	8.41914	3.62446e-08	3.02655e-07
PI15	-1.87336	2.47468	3.70361e-08	3.08839e-07
C10orf35	1.29332	3.68548	3.74812e-08	3.12263e-07
MROH7-TTC4	-2.05657	-3.05026	3.74803e-08	3.12263e-07
FBXO6	1.18709	4.57865	3.76436e-08	3.13445e-07
CCDC102A	-1.1609	2.94588	3.7736e-08	3.13953e-07
TMPO	1.03114	6.98134	3.83549e-08	3.18664e-07
LONRF3	-1.43291	1.31645	4.02216e-08	3.33257e-07
MPP7	-1.2917	4.77726	4.05526e-08	3.35693e-07
CDC42EP2	-1.1905	4.25413	4.08966e-08	3.38386e-07
ADCK5	1.15514	4.41192	4.09743e-08	3.38875e-07
UBALD2	1.18935	7.02506	4.11124e-08	3.39861e-07
PRDM11	-1.12903	3.30981	4.30385e-08	3.5546e-07
C10orf107	-1.70615	-2.01346	4.33315e-08	3.57716e-07
TMEM52B	4.15637	2.19029	4.40486e-08	3.63471e-07
MSH5	1.5469	1.58538	4.50372e-08	3.7129e-07
MAGEE2	-2.56342	-3.37928	4.5546e-08	3.74974e-07
PANO1	1.54619	-0.192844	4.56913e-08	3.75708e-07
NACAD	-1.60612	2.02908	4.56651e-08	3.75708e-07
SSTR1	-2.30524	0.116433	4.56973e-08	3.75708e-07
C2orf71	-2.3592	-3.01564	4.64765e-08	3.81768e-07
C4orf26	5.44566	0.679314	4.70009e-08	3.85526e-07
FAM171A2	2.52682	2.67036	4.70041e-08	3.85526e-07
LIF	-1.65001	4.5954	4.7019e-08	3.85526e-07
DNASE1L2	2.16856	0.79693	4.70955e-08	3.85979e-07
MSH2	1.00747	5.50591	5.0095e-08	4.09083e-07
SELM	-1.47521	5.83896	5.03918e-08	4.11231e-07
CCM2L	-1.16154	1.24793	5.17966e-08	4.22218e-07
ABRACL	1.07621	5.81223	5.2769e-08	4.29951e-07
FAM155A	-1.7238	0.852296	5.3093e-08	4.32033e-07
ICA1L	-1.09546	2.23439	5.37574e-08	4.37023e-07
C19orf67	2.9776	-2.52397	5.44607e-08	4.42146e-07
BARX1	5.72734	2.47497	5.46905e-08	4.43615e-07
HIST1H2AM	2.6385	-1.34339	5.52424e-08	4.47691e-07
LDLRAD4	-1.38302	3.66211	5.64869e-08	4.57367e-07
GINS4	1.53482	3.05527	5.66333e-08	4.58144e-07
MTL5	2.10261	2.6383	5.69801e-08	4.60744e-07
RSPO2	-2.68367	0.1367	5.70076e-08	4.6076e-07
GJC1	-1.33042	4.21219	5.78619e-08	4.67249e-07
SUV420H2	1.10923	4.09133	6.15185e-08	4.95014e-07
SLC16A13	1.32105	3.12001	6.18899e-08	4.97782e-07
MXD3	1.3636	3.775	6.28314e-08	5.04855e-07
ZNF497	1.26264	1.11988	6.28529e-08	5.04855e-07
DIRC3	-1.89109	-0.54927	6.31715e-08	5.0719e-07
PGP	1.00762	4.83131	6.43328e-08	5.15845e-07
IBSP	5.34548	1.65459	6.43349e-08	5.15845e-07
IRF5	1.5816	5.39795	6.60432e-08	5.28841e-07
GABRG1	-2.92434	-3.88246	6.67636e-08	5.33903e-07
FAM229B	-1.11908	2.42687	6.81457e-08	5.43996e-07
PARP12	1.2762	6.03011	6.91446e-08	5.51242e-07
ARMC4	-2.20201	-0.493365	6.99417e-08	5.57352e-07
PNMAL2	-1.42733	0.129215	7.00877e-08	5.5827e-07
FBXL8	1.17425	2.87774	7.06144e-08	5.61971e-07
SHCBP1	1.49537	4.16401	7.09775e-08	5.64613e-07
HOMER3	1.2762	5.90618	7.18961e-08	5.7117e-07
C22orf23	-1.19446	1.7125	7.23765e-08	5.74734e-07
NEIL3	2.01361	1.94261	7.26744e-08	5.76847e-07
RHPN1	2.18641	5.42856	7.30054e-08	5.79221e-07
CDK2	1.0167	5.99588	7.40353e-08	5.86622e-07
CYTL1	-1.95912	0.969194	7.41206e-08	5.87042e-07
CD248	-1.49681	5.60212	7.45023e-08	5.89324e-07
CCT5	1.03491	8.17123	7.55805e-08	5.973e-07
ATP13A4	-2.22195	0.60739	7.57687e-08	5.98527e-07
RASD1	-1.86799	3.54727	7.61067e-08	6.00673e-07
SLC2A13	-1.18557	2.57122	7.7072e-08	6.078e-07
AMOTL2	-1.16598	5.83573	7.79264e-08	6.13434e-07
PCDH7	-1.85118	5.08654	7.83865e-08	6.16788e-07
STXBP6	-2.05738	2.44877	7.89079e-08	6.20621e-07
MROH7	-1.67192	-0.499839	7.96307e-08	6.26035e-07
RFC3	1.20775	4.23838	8.13788e-08	6.38947e-07
RRM2	1.69548	6.58816	8.16481e-08	6.40784e-07
TMPRSS11E	-2.41964	4.28969	8.19873e-08	6.4289e-07
IGSF9	2.20802	5.89466	8.2238e-08	6.44298e-07
NUDT1	1.13583	4.91702	8.32325e-08	6.51246e-07
WNT9A	-1.48257	3.15817	8.38179e-08	6.55544e-07
MAPK4	-2.40413	1.8494	8.40693e-08	6.57226e-07
ESCO2	1.53611	2.84938	8.43773e-08	6.5935e-07
IGFBP5	-1.75896	8.24607	8.48026e-08	6.62388e-07
MGP	-1.84293	7.61297	8.52817e-08	6.65843e-07
TNFAIP6	-1.79462	2.58251	8.66482e-08	6.7593e-07
ERVV-2	7.75648	0.295341	8.67979e-08	6.76516e-07
SNX10	1.76215	4.02233	8.73479e-08	6.80218e-07
CAMKK1	-1.01611	3.59763	8.77784e-08	6.82692e-07
CLSPN	1.84939	3.24406	8.80582e-08	6.84281e-07
HIST1H1E	2.63349	0.127627	9.07798e-08	7.03922e-07
CCDC167	1.08341	4.34552	9.14797e-08	7.09046e-07
PBK	1.67162	3.92184	9.17343e-08	7.10412e-07
PDE3B	-1.44035	3.7571	9.17155e-08	7.10412e-07
EIF4EBP1	1.62422	6.32731	9.23341e-08	7.14752e-07
PRKCZ	1.09117	4.7718	9.259e-08	7.16261e-07
SELP	-1.79869	2.72778	9.30724e-08	7.19239e-07
WDR62	1.50654	4.1432	9.46934e-08	7.29714e-07
ITPR3	1.45386	6.64562	9.47095e-08	7.29714e-07
VLDLR	-1.32087	4.25196	9.72265e-08	7.48471e-07
C2orf88	-1.51027	1.88906	9.75405e-08	7.5057e-07
MCM5	1.06632	6.69026	9.76097e-08	7.50783e-07
PIK3R1	-1.10708	5.77254	9.77233e-08	7.51338e-07
TCF19	1.51473	5.59673	9.82264e-08	7.54887e-07
MARCKSL1	1.42892	8.07431	1.00241e-07	7.69066e-07
PDF	1.03493	1.24931	1.01287e-07	7.76433e-07
NCKAP1L	-1.67427	4.55494	1.01356e-07	7.76631e-07
ABCC4	-1.30009	4.81554	1.02313e-07	7.83305e-07
KIF20B	1.21138	4.22709	1.05132e-07	8.04211e-07
MIOX	3.68796	-0.688075	1.05893e-07	8.09685e-07
ACOT4	1.64034	2.55737	1.06895e-07	8.17005e-07
HOXC6	3.11574	2.0061	1.07861e-07	8.24038e-07
ISL2	1.92024	1.09927	1.09479e-07	8.35349e-07
PHLDB2	-1.24474	5.67345	1.11013e-07	8.46699e-07
KIFC2	1.9078	5.7817	1.11271e-07	8.48305e-07
RTKN	1.52337	5.46393	1.12621e-07	8.57519e-07
EYA4	-1.85296	1.06854	1.13606e-07	8.64657e-07
TLE4	-1.10732	4.41341	1.1483e-07	8.73604e-07
ZNF468	1.15059	4.59617	1.15429e-07	8.77424e-07
RCSD1	-1.49064	3.57817	1.17503e-07	8.91693e-07
SLC39A14	-1.17927	5.45371	1.18192e-07	8.96549e-07
HIST1H3C	2.71649	-1.63127	1.18692e-07	8.99968e-07
ZNF692	1.31627	5.47235	1.20089e-07	9.09623e-07
LCN8	-2.71495	-3.7151	1.21289e-07	9.17737e-07
ST6GALNAC3	-1.46467	0.987426	1.2178e-07	9.20686e-07
IFFO1	-1.25525	3.03556	1.23757e-07	9.3524e-07
KLHL35	2.17634	1.62691	1.25801e-07	9.48317e-07
STK31	2.18753	1.4578	1.26681e-07	9.54161e-07
TSSK6	1.0573	0.866709	1.28221e-07	9.64786e-07
FAM69A	-1.04673	3.60624	1.30146e-07	9.78628e-07
LAMTOR2	1.00699	6.05041	1.31265e-07	9.85822e-07
HIST1H1B	3.13652	-1.53419	1.33295e-07	1.00065e-06
TMEM145	3.07049	0.682442	1.3338e-07	1.00087e-06
FKBP5	-1.45115	5.89684	1.34185e-07	1.00608e-06
TGFB3	-1.44881	4.58715	1.35219e-07	1.01342e-06
RSRP1	1.22377	5.9387	1.3673e-07	1.02347e-06
PPP1R14D	5.05247	2.09085	1.36859e-07	1.02401e-06
IQCC	1.05584	2.51571	1.37342e-07	1.0272e-06
CAMK1	-1.09955	1.96014	1.38428e-07	1.0349e-06
NMB	1.5501	4.13354	1.40284e-07	1.04746e-06
C17orf107	-1.13779	1.24543	1.42312e-07	1.06131e-06
SLC24A2	2.96571	0.107877	1.43335e-07	1.0685e-06
CST6	3.91338	5.01458	1.43902e-07	1.07185e-06
PTTG1	1.47181	5.48356	1.44235e-07	1.07389e-06
ZNF738	1.54835	3.6622	1.4589e-07	1.08566e-06
PFDN2	1.18767	6.53279	1.46629e-07	1.09009e-06
TRIB3	1.73977	5.20688	1.47616e-07	1.09636e-06
HIST2H4A	2.55482	-1.3119	1.48223e-07	1.10038e-06
CLEC9A	-1.76639	-1.73884	1.51395e-07	1.12305e-06
FOXD3	-2.27802	-1.80459	1.517e-07	1.12485e-06
SARS2	1.07577	3.47704	1.53754e-07	1.13869e-06
IGSF8	1.15809	6.50186	1.56455e-07	1.15775e-06
RMI1	1.1174	3.89952	1.56896e-07	1.16006e-06
MMS22L	1.05009	3.91921	1.572e-07	1.16183e-06
SIX1	1.95126	3.52508	1.59055e-07	1.17411e-06
ROR2	-1.76744	3.85776	1.59162e-07	1.17442e-06
WDR66	3.07458	3.58356	1.59791e-07	1.17858e-06
PLXNA3	1.05094	6.12766	1.65223e-07	1.21568e-06
NCR3	-1.84995	-0.859849	1.67016e-07	1.22837e-06
TLCD1	1.54218	4.53296	1.69791e-07	1.24828e-06
ZFP69B	1.29106	1.37116	1.70437e-07	1.25201e-06
SPATA17	2.03421	1.77915	1.77551e-07	1.30216e-06
SLC24A4	-1.36028	-1.38829	1.81771e-07	1.33257e-06
GLIPR2	-1.36916	4.45463	1.86918e-07	1.36809e-06
PDLIM2	-1.10024	4.00671	1.89689e-07	1.38614e-06
RIC3	-1.96055	1.38028	1.90028e-07	1.38805e-06
KRT81	7.17663	5.33939	1.94138e-07	1.41636e-06
GALNT6	2.02485	4.94372	1.98596e-07	1.4454e-06
RAB3IP	1.69481	5.33024	1.98781e-07	1.44616e-06
NFE2L3	1.65092	5.37124	1.99311e-07	1.44944e-06
USP21	1.06448	5.54176	1.99956e-07	1.45274e-06
SCN1B	-1.45356	2.26217	2.00005e-07	1.45274e-06
C7orf61	1.71507	-0.635915	2.00519e-07	1.45589e-06
SLC25A1	1.00072	7.02975	2.02697e-07	1.46935e-06
PHACTR1	-1.38006	2.37449	2.03043e-07	1.47127e-06
HIST1H2AL	2.65436	-2.55149	2.05036e-07	1.48512e-06
KCNA2	-2.21034	-3.0679	2.05986e-07	1.49141e-06
MND1	1.37105	2.41508	2.11069e-07	1.52699e-06
C11orf91	-1.51178	-2.20428	2.12651e-07	1.53782e-06
IGF2BP3	4.38652	2.7767	2.20559e-07	1.59247e-06
USHBP1	-1.05209	1.15166	2.2365e-07	1.61414e-06
OR5K2	-1.83842	-3.87352	2.25456e-07	1.62588e-06
HIST1H2BM	4.29404	-2.91112	2.29229e-07	1.65047e-06
CXCR4	-1.36625	5.49499	2.3152e-07	1.66498e-06
[truncated: 2,753 more rows]
